# Supplementary material for: Associations of breast cancer related exposures and gene expression profiles in normal breast tissue—The Norwegian Women and Cancer normal breast tissue study
Source: Cancer Rep (Hoboken). 2023 Jan 8;6(4):e1777. doi: 10.1002/cnr2.1777 (PMC10075301; doi:10.1002/cnr2.1777)
Supplement: Supplementary file 3 — Table S2: The list of all differentially expressed genes. [file CNR2-6-e1777-s002.xlsx]

## Sheet: resTable12.11.2019
entrez	symbol	fcAlcohol	fcSmoking	fcHRT	fcParity	fcBMI	pAlcohol	psmoking	pHRT	pParity	pBMI
65985	AACS	0.1656	0.2404	0.2353	-0.0106	-0.2856	0.501	0.6461	0.8413	0.9997	0.0439
57552	NCEH1	-0.0074	0.0417	0.0016	0.0066	0.1389	0.9687	0.9559	0.9978	0.9997	0.0176
80755	AARSD1	-0.0033	-0.0064	0.0697	0.0005	-0.0684	0.9737	0.9873	0.8316	0.9997	0.0364
10157	AASS	0.0095	0.0527	-0.0074	-0.0068	-0.1024	0.9136	0.6991	0.9817	0.9997	0.0003
9625	AATK	0.0118	0.0068	0.0032	-0.0013	-0.0643	0.8684	0.984	0.9918	0.9997	0.0221
8714	ABCC3	-0.2019	-0.0204	-0.0759	0.0015	0.3062	0.2268	0.9875	0.9293	0.9997	0.0017
6059	ABCE1	-0.0117	0.0028	0.0175	-0.005	0.0767	0.9045	0.9945	0.9621	0.9997	0.0337
84696	ABHD1	0.017	0.0104	0.0104	0.004	-0.0878	0.7927	0.9776	0.971	0.9997	0.0009
25890	ABI3BP	0.1009	-0.0163	0.1363	0.0042	0.2489	0.6684	0.99	0.8773	0.9997	0.0355
32	ACACB	0.0603	0.0638	-0.0599	-0.0038	-0.2071	0.7873	0.9621	0.9446	0.9997	0.0403
641371	ACOT1	0.0344	0.049	0.1161	0.0124	-0.1683	0.8696	0.9682	0.8614	0.9997	0.0467
23597	ACOT9	0.0063	-0.0036	0.0089	0.0064	0.1223	0.9687	0.9945	0.9873	0.9997	0.0141
8309	ACOX2	0.0476	-0.0162	-0.0293	0.0158	-0.1107	0.6188	0.9784	0.9468	0.9997	0.0233
54	ACP5	-0.0783	0.074	-0.0861	-0.0127	0.2422	0.7335	0.9567	0.9232	0.9997	0.0219
54988	ACSM5	0.0219	-0.0223	-0.0642	0.0149	-0.2169	0.9046	0.9784	0.9093	0.9997	0.0004
55902	ACSS2	0.0317	0.1291	0.0201	-0.0109	-0.3043	0.8863	0.791	0.9817	0.9997	0.0001
60	ACTB	-0.0321	0.0368	0.0987	0.0183	0.1436	0.8493	0.9682	0.8591	0.9997	0.0435
10096	ACTR3	-0.0232	0.0207	0.0358	0.0101	0.1199	0.8409	0.969	0.9279	0.9997	0.0111
95	ACY1	0.0625	0.0441	0.0903	-0.0022	-0.144	0.5848	0.9535	0.8591	0.9997	0.0149
53616	ADAM22	-0.0071	-0.0265	0.0016	-0.0024	0.052	0.8805	0.8021	0.9939	0.9997	0.0026
11033	ADAP1	-0.0085	0.0935	0.1025	0.0031	0.1734	0.9677	0.8028	0.8582	0.9997	0.0064
55803	ADAP2	-0.0919	-0.0347	0.014	-0.008	0.1949	0.5601	0.9708	0.9874	0.9997	0.0196
57143	ADCK1	-0.0127	-0.0284	-0.0114	0.0017	0.0601	0.8607	0.9159	0.9691	0.9997	0.0412
112	ADCY6	-0.0191	0.0076	0.0135	-0.013	-0.2016	0.8991	0.9902	0.9816	0.9997	0.0001
113	ADCY7	0.0056	0.0127	0.036	0.005	0.1054	0.9649	0.9806	0.9192	0.9997	0.0076
124	ADH1A	0.0945	0.1395	0.0002	-0.0071	-0.4839	0.6621	0.823	0.9997	0.9997	0
125	ADH1B	0.0384	0.0763	-0.0774	-0.0164	-0.4241	0.8929	0.9553	0.9317	0.9997	0
137872	ADHFE1	0.1303	0.0473	-0.0077	0.0048	-0.296	0.2837	0.9627	0.9929	0.9997	0
133	ADM	-0.0403	-0.0466	-0.009	-0.0043	-0.2072	0.8722	0.9682	0.9936	0.9997	0.0377
136	ADORA2B	-0.0247	0.0226	0.0046	-0.0062	0.1441	0.8387	0.969	0.9939	0.9997	0.003
140	ADORA3	-0.0172	0.0534	-0.0497	0.0016	0.1072	0.8836	0.8645	0.8847	0.9997	0.0165
157	ADRBK2	0.0228	0.0431	0.0032	-0.0003	-0.0561	0.6371	0.6058	0.99	0.9997	0.0184
122622	ADSSL1	0.1089	0.0088	0.0987	0.0137	-0.2956	0.3636	0.9912	0.8641	0.9997	0
84803	GPAT3	0.0463	0.1964	-0.0829	-0.0268	-0.418	0.8805	0.726	0.9337	0.9997	0.0001
130872	AHSA2	0.0196	-0.0217	0.055	-0.0128	-0.1242	0.8751	0.969	0.8792	0.9997	0.0077
199	AIF1	-0.0948	-0.0284	-0.046	-0.0072	0.2874	0.5421	0.9784	0.9557	0.9997	0.0002
55122	AKIRIN2	-0.0213	-0.0382	-0.029	0.0005	0.0943	0.8124	0.9155	0.927	0.9997	0.0124
231	AKR1B1	-0.0576	0.0222	-0.0135	-0.0132	0.1205	0.541	0.969	0.9807	0.9997	0.0178
220	ALDH1A3	-0.1608	0.0108	-0.124	-0.0447	0.2932	0.5167	0.9945	0.9172	0.9997	0.0371
10840	ALDH1L1	0.0318	0.0372	-0.0477	0.0039	-0.2282	0.9046	0.9744	0.9614	0.9997	0.017
160428	ALDH1L2	0.0205	-0.0207	0.0483	-0.0019	0.0549	0.697	0.9369	0.8316	0.9997	0.0321
221	ALDH3B1	-0.0317	-0.0365	-0.0661	0.0052	0.0889	0.7299	0.936	0.8582	0.9997	0.0401
4329	ALDH6A1	0.1509	0.0804	-0.0839	0.0123	-0.1891	0.2268	0.8948	0.885	0.9997	0.0112
84266	ALKBH7	0.0363	-0.0031	0.0272	-0.0006	-0.0989	0.6683	0.9945	0.939	0.9997	0.0167
240	ALOX5	-0.1105	0.0412	-0.0425	0.0131	0.2246	0.5758	0.9725	0.969	0.9997	0.034
241	ALOX5AP	-0.0603	0.0298	0.0017	0.0131	0.2172	0.7557	0.9784	0.998	0.9997	0.0131
154796	AMOT	-0.0347	-0.0873	-0.0529	-0.005	0.1511	0.8151	0.807	0.923	0.9997	0.0164
51321	AMZ2	0.0168	0.0021	0.0348	0.0056	-0.0778	0.8461	0.9957	0.9083	0.9997	0.0321
51529	ANAPC11	0.0187	0.0203	0.0509	-0.0024	-0.1076	0.827	0.9682	0.8651	0.9997	0.0017
29945	ANAPC4	0.0132	-0.0157	-0.0461	-0.0097	-0.0623	0.8502	0.9682	0.8523	0.9997	0.0329
283	ANG	0.0509	0.085	-0.044	0.0092	-0.2377	0.6847	0.807	0.9317	0.9997	0
253935	ANGPTL5	-0.0231	-0.0331	0.0802	0.0268	0.2003	0.9106	0.969	0.885	0.9997	0.0042
348094	ANKDD1A	-0.158	-0.1408	-0.1093	-0.0225	0.2378	0.4049	0.8337	0.9013	0.9997	0.0296
51281	ANKMY1	-0.0059	0.0013	-0.0089	0.0069	-0.0812	0.9607	0.998	0.9827	0.9997	0.0496
54522	ANKRD16	0.0055	-0.0167	0.0382	0.0044	-0.086	0.9528	0.9682	0.8757	0.9997	0.0039
338699	ANKRD42	-0.0007	-0.0025	0.0116	-0.0019	0.0266	0.9893	0.9875	0.9172	0.9997	0.045
256949	KANK3	0.0053	-0.0123	-0.0944	-0.0109	-0.1398	0.9744	0.9865	0.8316	0.9997	0.0057
55139	ANKZF1	0.0183	0.018	0.0091	-0.0027	-0.0801	0.7839	0.9682	0.9773	0.9997	0.0048
84168	ANTXR1	0.0103	0.0529	-0.1042	-0.0068	0.2165	0.9709	0.9682	0.8809	0.9997	0.0173
301	ANXA1	-0.0369	-0.0415	-0.1191	-0.0005	0.1961	0.8118	0.9677	0.8316	0.9997	0.0017
302	ANXA2	-0.0248	0.0031	0.0048	0.0128	0.1009	0.7899	0.9945	0.9913	0.9997	0.0111
303	ANXA2P1	-0.0146	-0.0414	-0.0473	0.0154	0.1611	0.9461	0.9682	0.939	0.9997	0.0267
307	ANXA4	-0.0183	-0.0177	-0.009	0.0076	0.0754	0.8243	0.9682	0.9808	0.9997	0.0356
308	ANXA5	-0.0441	0.0072	0.0233	-0.0038	0.1308	0.6371	0.99	0.9604	0.9997	0.0031
313	AOAH	0.0019	0.0197	0.0107	-0.0022	0.0822	0.9853	0.9553	0.9691	0.9997	0.0014
316	AOX1	-0.0246	-0.0164	0.1792	0.01	0.3005	0.9277	0.99	0.8316	0.9997	0.0005
8905	AP1S2	-0.024	0.008	-0.0544	-0.0199	0.1259	0.8696	0.9902	0.9116	0.9997	0.0294
10307	APBB3	0.0214	0.0192	-0.0122	-0.0186	-0.1779	0.8937	0.9799	0.9861	0.9997	0.0017
83464	APH1B	0.0068	0.0079	-0.0061	0.0073	0.0865	0.9564	0.9875	0.989	0.9997	0.0411
338	APOB	-0.0022	0.0201	-0.0536	0.0005	-0.1315	0.9926	0.9797	0.9198	0.9997	0.0415
55911	APOBR	-0.0014	0.0147	0.0057	0.0024	0.0498	0.9852	0.9531	0.9794	0.9997	0.01
9582	APOBEC3B	0.0083	0.0129	0.0189	0.0012	0.0538	0.8958	0.9682	0.9239	0.9997	0.0236
348	APOE	-0.0745	0.1358	-0.294	0.0039	-0.3796	0.8168	0.9215	0.8316	0.9997	0.0042
55937	APOM	0.0271	-0.019	0.0024	-0.0005	-0.1011	0.671	0.9682	0.9942	0.9997	0.0005
389756	AQP7P2	0.1171	0.1112	0.0271	0.006	-0.2318	0.5922	0.9215	0.9817	0.9997	0.0492
378	ARF4	0.0308	-0.0452	0.0085	-0.0067	0.1176	0.703	0.8665	0.9827	0.9997	0.0011
58504	ARHGAP22	-0.0001	0.0005	0.0044	0.0018	0.0924	0.9993	0.9987	0.9918	0.9997	0.0147
64333	ARHGAP9	-0.0178	-0.0192	-0.0612	-0.0028	0.1499	0.9177	0.9799	0.9034	0.9997	0.012
398	ARHGDIG	0.007	-0.0469	0.0104	0.0128	0.1761	0.9607	0.9088	0.9827	0.9997	0
27237	ARHGEF16	0.1081	0.0673	0.0537	0.0218	-0.2033	0.3155	0.8956	0.9214	0.9997	0.0007
10620	ARID3B	0.0121	0.005	-0.0225	0.0024	-0.0626	0.8314	0.9871	0.9163	0.9997	0.0073
10425	ARIH2	-0.0178	0.0061	0.0154	-0.0091	-0.0715	0.827	0.9899	0.9651	0.9997	0.0454
51329	ARL6IP4	-0.0026	0.006	-0.0132	-0.0085	-0.0991	0.9886	0.9902	0.9781	0.9997	0.0304
9915	ARNT2	-0.0173	-0.0234	0.0314	-0.0025	0.0754	0.8359	0.9621	0.9187	0.9997	0.0366
10095	ARPC1B	-0.0344	0.0594	0.0457	0.0032	0.1809	0.8137	0.9245	0.9305	0.9997	0.0023
10092	ARPC5	-0.0572	0.0017	0.0204	-0.0139	0.1318	0.5201	0.9978	0.9688	0.9997	0.0055
408	ARRB1	0.0441	0.0565	-0.0191	-0.0069	-0.0925	0.5777	0.807	0.9651	0.9997	0.0276
409	ARRB2	-0.0244	0.0006	-0.0024	-0.0019	0.0726	0.6479	0.9987	0.9939	0.9997	0.0044
91947	ARRDC4	-0.0722	-0.0545	-0.0217	0.0069	0.1636	0.5792	0.9403	0.9767	0.9997	0.0156
411	ARSB	-0.0598	0.0265	0.0449	-0.0002	0.1492	0.4504	0.9682	0.9013	0.9997	0.0003
10973	ASCC3	0.0203	-0.009	-0.0287	-0.0001	0.0838	0.8137	0.984	0.9262	0.9997	0.0233
432	ASGR1	-0.0176	0.0143	-0.0097	0.0128	0.1159	0.9116	0.9832	0.9874	0.9997	0.0445
434	ASIP	-0.0019	-0.0032	0.0908	-0.0128	0.1028	0.9922	0.9946	0.8316	0.9997	0.0408
8623	ASMTL	0.0333	0.05	0.012	-0.0141	-0.1118	0.737	0.8806	0.9807	0.9997	0.0123
22926	ATF6	-0.0052	-0.0009	-0.0383	0.0151	0.0935	0.9667	0.9987	0.9087	0.9997	0.0165
517	ATP5G2	0.0219	-0.03	-0.0006	-0.003	-0.1084	0.8372	0.9606	0.9991	0.9997	0.0141
521	ATP5I	0.0511	-0.0053	-0.0033	0.0005	-0.0945	0.4086	0.99	0.9932	0.9997	0.0054
92270	ATP6AP1L	0.0125	0.0121	0.0045	-0.0068	-0.0708	0.8659	0.9706	0.9887	0.9997	0.0126
529	ATP6V1E1	0.0083	0.0145	-0.0015	0.0007	-0.0638	0.9153	0.9682	0.9961	0.9997	0.0221
79895	ATP8B4	0.0339	0.0368	-0.0519	-0.014	-0.1617	0.8012	0.9642	0.9182	0.9997	0.0036
93974	ATPIF1	-0.0263	0.003	0.0893	0.0053	-0.1063	0.7927	0.9945	0.8316	0.9997	0.0132
8455	ATRN	0.0013	-0.0033	0.0031	0.0068	0.0755	0.9925	0.9942	0.9939	0.9997	0.0286
60370	AVPI1	-0.0312	0.0184	-0.02	0.0103	-0.1689	0.8323	0.9819	0.9756	0.9997	0.0048
554	AVPR2	0.0475	0.0224	-0.001	0	-0.0457	0.1375	0.8866	0.9965	0.9997	0.0328
8703	B4GALT3	0.0584	-0.0044	-0.0195	0.0107	-0.0989	0.4308	0.9931	0.9651	0.9997	0.0168
9331	B4GALT6	-0.0089	-0.0397	0.0051	-0.013	0.0923	0.9427	0.9245	0.991	0.9997	0.0257
79870	BAALC	-0.0348	0.0005	-0.0029	-0.0067	-0.0818	0.6525	0.9987	0.9942	0.9997	0.0371
10409	BASP1	-0.066	0.0366	-0.062	-0.0044	0.2517	0.7853	0.9784	0.949	0.9997	0.0179
11177	BAZ1A	-0.0164	-0.0361	-0.0321	0.0003	0.0879	0.872	0.9309	0.9233	0.9997	0.0276
586	BCAT1	-0.0085	0.0221	0.0664	-0.0065	0.2639	0.9707	0.9819	0.9185	0.9997	0.0001
587	BCAT2	0.0257	0.0896	0.0319	-0.0019	-0.1251	0.8396	0.7216	0.9468	0.9997	0.018
144233	BCDIN3D	0.0845	-0.0081	0.0234	0.0067	-0.0381	0.0208	0.9828	0.9239	0.9997	0.3005
593	BCKDHA	0.0066	0.0484	0.0887	0.0032	-0.1674	0.9694	0.9357	0.8523	0.9997	0.0013
23786	BCL2L13	0.0035	-0.0172	0.0343	0.0024	-0.0789	0.9751	0.9682	0.9134	0.9997	0.0329
602	BCL3	0.0458	0.0214	-0.1381	-0.0071	0.1659	0.7839	0.9828	0.8316	0.9997	0.0261
617	BCS1L	0.051	0.0148	0.0027	-0.0143	-0.0844	0.3575	0.9688	0.9939	0.9997	0.007
618	BCYRN1	-0.0486	-0.0939	-0.0582	0.0182	0.5317	0.8938	0.9587	0.967	0.9997	0
622	BDH1	0.047	0.0128	0.0032	-0.0091	-0.0973	0.5326	0.9806	0.9942	0.9997	0.0174
221336	BEND6	0.0103	-0.0115	0.0184	-0.0115	0.0805	0.897	0.9729	0.9427	0.9997	0.0045
633	BGN	0.0085	0.0158	0.115	0.0138	0.2936	0.9853	0.9902	0.9116	0.9997	0.0134
23743	BHMT2	-0.0563	-0.1358	-0.076	-0.0041	0.1304	0.6581	0.4033	0.8764	0.9997	0.0436
664	BNIP3	0.0049	0.0098	-0.0348	-0.0091	-0.1789	0.9764	0.9879	0.9385	0.9997	0.0002
666	BOK	-0.0134	0.0791	0.0853	0.0037	-0.2162	0.951	0.8842	0.8773	0.9997	0.0015
51027	BOLA1	0.025	-0.0105	-0.016	0.0058	-0.0435	0.4705	0.9682	0.9231	0.9997	0.0257
55290	BRF2	-0.0048	-0.0174	-0.0107	-0.0052	-0.0698	0.9608	0.9682	0.973	0.9997	0.0329
51660	MPC1	0.0952	0.0249	0.0203	-0.0057	-0.1229	0.2714	0.9682	0.9691	0.9997	0.0187
54014	BRWD1	-0.0113	0.0203	0.0368	-0.0071	-0.1384	0.9262	0.9682	0.9192	0.9997	0.0004
53339	BTBD1	0.0235	0.001	0.0278	0.0048	0.0862	0.7832	0.9986	0.9284	0.9997	0.023
695	BTK	-0.0438	0.0318	0.0025	-0.0019	0.1595	0.6749	0.9682	0.9965	0.9997	0.0008
196740	VSTM4	0.021	0.0337	0.0406	0.0035	-0.1251	0.8454	0.9517	0.9172	0.9997	0.0032
118611	C10orf90	-0.0197	-0.0174	0.0045	0.0036	0.0939	0.7914	0.9682	0.9895	0.9997	0.0023
738	VPS51	-0.0281	0.0094	0.0211	-0.0169	-0.1771	0.8663	0.99	0.9756	0.9997	0.0052
219833	C11orf45	-0.0189	-0.0211	-0.0072	0.0052	0.0573	0.6082	0.8806	0.9696	0.9997	0.0012
119710	C11orf74	0.0491	0.0155	-0.0167	-0.0044	-0.0939	0.4511	0.9692	0.9651	0.9997	0.008
790955	UQCC3	-0.0015	-0.0221	0.0202	0.003	-0.1076	0.9913	0.9606	0.9434	0.9997	0.0004
60314	C12orf10	-0.0378	0.0127	0.0399	-0.0038	-0.1278	0.6811	0.9828	0.9186	0.9997	0.0027
80763	SPX	0.1913	0.1238	0.0591	0.0258	-0.5217	0.4049	0.9245	0.9651	0.9997	0
51275	MAPKAPK5-AS1	0.0115	-0.0383	0.0154	0.0001	-0.0979	0.9128	0.8988	0.9688	0.9997	0.0066
79794	C12orf49	0.0142	0	-0.0333	-0.0028	0.0607	0.8397	0.9997	0.8813	0.9997	0.0461
113246	C12orf57	0.0143	-0.0211	-0.0639	-0.0162	-0.1292	0.9383	0.9778	0.8951	0.9997	0.0412
84987	COX14	0.0016	0.0282	0.06	-0.001	-0.1546	0.9926	0.9682	0.8689	0.9997	0.0002
80183	KIAA0226L	0.0034	0.0128	0.0293	0.0039	0.0718	0.9679	0.9682	0.885	0.9997	0.0052
84935	MEDAG	0.0086	0.0843	0.1274	0.0047	0.2056	0.9779	0.9348	0.8669	0.9997	0.0365
400120	SERTM1	0.0103	-0.0019	0.1426	0.0069	0.0978	0.9295	0.9968	0.2945	0.9997	0.0123
55778	ZNF839	0.0205	-0.0193	0.0157	-0.0019	-0.1041	0.827	0.9682	0.9691	0.9997	0.0069
55449	DHRS4-AS1	0.1512	-0.002	-0.0442	0.0066	-0.0454	0.0297	0.9973	0.9239	0.9997	0.5909
161394	SAMD15	0.0312	0.0181	0.0124	0.0035	-0.0561	0.5052	0.9587	0.9644	0.9997	0.0353
400258	C14orf180	0.043	0.0075	0.0059	0.0073	-0.2742	0.8223	0.9942	0.9949	0.9997	0.0003
60686	C14orf93	0.0091	-0.0243	-0.0056	0.0085	-0.0678	0.9082	0.9365	0.9861	0.9997	0.015
388135	C15orf59	-0.0744	-0.0741	-0.0028	-0.0007	0.0938	0.3404	0.7555	0.9949	0.9997	0.0472
84326	C16orf13	-0.0115	0.022	0.0098	0.008	-0.0939	0.9241	0.9682	0.9824	0.9997	0.0271
201229	LYRM9	-0.0101	-0.0347	-0.035	-0.0162	-0.0784	0.9213	0.9211	0.9071	0.9997	0.0276
125144	LRRC75A-AS1	-0.0256	-0.0004	0.0761	-0.0017	-0.1613	0.8526	0.9992	0.8651	0.9997	0.0024
284083	C17orf47	0.0005	-0.0016	0.0123	-0.0009	0.0615	0.9962	0.9945	0.9503	0.9997	0.0027
78995	C17orf53	0.0035	0.0277	0.0373	-0.0052	-0.1484	0.9751	0.9442	0.8941	0.9997	0
284021	MILR1	-0.043	0.0257	0.0319	0.0068	0.1168	0.5575	0.9621	0.9232	0.9997	0.0015
254863	TMEM256	0.0528	0.0202	0.0584	0.0065	-0.1571	0.5016	0.9688	0.8651	0.9997	0.0001
113177	IZUMO4	0.0375	0.0309	0.0086	-0.0015	-0.0727	0.4674	0.8866	0.9775	0.9997	0.0098
79086	SMIM7	0.0828	-0.002	0.0089	0.0047	-0.0866	0.208	0.9968	0.9831	0.9997	0.0388
55049	C19orf60	-0.0138	-0.0124	-0.0288	-0.002	-0.0991	0.8813	0.9778	0.9237	0.9997	0.0036
29071	C1GALT1C1	0.0532	-0.0175	0.0498	0.0077	0.0986	0.5197	0.9744	0.8875	0.9997	0.0346
79000	AUNIP	-0.0102	-0.0015	0.0211	0.0004	0.0331	0.7502	0.9932	0.8591	0.9997	0.0257
128346	C1orf162	-0.2169	0.0236	-0.0529	-0.0179	0.344	0.182	0.9867	0.9592	0.9997	0.0004
84852	ATP1A1-AS1	0.0052	-0.0091	-0.0591	0.0049	-0.0936	0.9699	0.9873	0.8678	0.9997	0.0418
79169	C1orf35	0.012	-0.0108	-0.0051	-0.0012	-0.0766	0.8387	0.969	0.9859	0.9997	0.0009
79078	C1orf50	0.0436	0.0234	0.0002	0.0022	-0.1165	0.455	0.9553	0.9993	0.9997	0.0001
148423	C1orf52	0.0594	-0.0141	-0.0186	-0.0064	-0.0869	0.3072	0.9716	0.9576	0.9997	0.0101
51093	RRNAD1	0.0189	0.0109	-0.0123	0.0042	-0.0692	0.8065	0.9784	0.971	0.9997	0.0439
55248	TMEM206	0.0186	-0.0157	-0.0378	0.0032	0.0988	0.7928	0.9682	0.8764	0.9997	0.0006
712	C1QA	-0.0458	-0.0141	-0.0287	-0.0003	0.2363	0.7853	0.9875	0.9691	0.9997	0.0006
713	C1QB	-0.0573	-0.0013	-0.0141	-0.0026	0.3565	0.8348	0.9987	0.9913	0.9997	0.001
714	C1QC	-0.077	0.0242	0.0475	0.0069	0.3391	0.7572	0.9867	0.9688	0.9997	0.0015
716	C1S	-0.0045	0.0163	-0.0764	-0.0132	0.1823	0.9895	0.9884	0.9198	0.9997	0.0491
717	C2	-0.0442	-0.0201	0.0036	0.0059	0.2267	0.7272	0.9778	0.9949	0.9997	0
55969	C20orf24	0.0164	-0.032	-0.0248	0.0159	0.1449	0.9151	0.9682	0.9651	0.9997	0.0059
54976	C20orf27	0.0665	0.0817	0.0536	-0.002	-0.2612	0.5812	0.8402	0.9212	0.9997	0
55321	TMEM74B	-0.0082	0.0118	-0.01	-0.0132	-0.0638	0.9146	0.969	0.971	0.9997	0.018
8209	C21orf33	0.0448	0.0477	0.0033	-0.003	-0.0904	0.4686	0.807	0.9932	0.9997	0.0069
54059	YBEY	0.0282	-0.0502	0.0491	0.0182	-0.143	0.8635	0.9442	0.927	0.9997	0.0282
51493	RTCB	-0.0103	0.0163	-0.0014	0.0054	-0.0549	0.8784	0.9674	0.9957	0.9997	0.0403
128977	C22orf39	0.0621	0.0053	-0.0053	0.0032	-0.0697	0.1285	0.9874	0.9861	0.9997	0.0066
493753	COA5	0.0705	-0.0149	0.0021	0.0046	-0.0792	0.2309	0.9716	0.9953	0.9997	0.0331
51057	WDPCP	0.0092	-0.0237	0.0028	0.012	0.0648	0.91	0.9369	0.9932	0.9997	0.0261
718	C3	-0.0292	0.0417	-0.0911	-0.0017	0.2629	0.9213	0.9716	0.9192	0.9997	0.0088
719	C3AR1	-0.0316	-0.0036	-0.0264	-0.0058	0.1931	0.7259	0.9942	0.9404	0.9997	0
89876	MAATS1	-0.0387	0.0141	-0.095	-0.013	-0.0818	0.606	0.9776	0.773	0.9997	0.0374
51244	CCDC174	0.0256	-0.0118	-0.0247	-0.0059	-0.0658	0.7026	0.9773	0.9269	0.9997	0.0484
56941	HMCES	0.0136	0.0357	0.0164	0.0055	-0.0941	0.9068	0.9369	0.9691	0.9997	0.0254
401115	C4orf48	-0.0757	-0.0722	0.0484	-0.0029	0.1793	0.6117	0.9245	0.9418	0.9997	0.018
728	C5AR1	-0.0415	0	0.0051	-0.0046	0.2035	0.6972	1	0.9932	0.9997	0
140947	DCANP1	-0.0295	-0.0035	-0.0266	0.0076	0.0469	0.4574	0.99	0.8769	0.9997	0.0402
85027	SMIM3	0.0738	0.0646	0.0332	-0.0084	-0.1984	0.4222	0.8617	0.9399	0.9997	0
729	C6	0.0892	0.1324	0.1093	-0.0027	-0.2787	0.7339	0.8806	0.9172	0.9997	0.0204
25957	PNISR	-0.0098	0.0325	-0.0205	-0.0084	-0.1296	0.9511	0.9682	0.9691	0.9997	0.0128
221749	PXDC1	0.0015	-0.0161	-0.0158	-0.0061	0.0744	0.9894	0.9682	0.9584	0.9997	0.0108
253582	TMEM244	0.0003	-0.0085	0.0035	0.0008	0.0398	0.9967	0.9682	0.9861	0.9997	0.0281
115416	MALSU1	0.0647	-0.0097	-0.0353	0.0031	-0.092	0.3314	0.9832	0.9172	0.9997	0.018
55744	COA1	0.0494	0.0377	0.0125	-0.0046	-0.102	0.5966	0.9442	0.9808	0.9997	0.0401
154791	C7orf55	0.0644	0.0136	0.0429	0.005	-0.2249	0.4956	0.9832	0.9231	0.9997	0
114926	SMIM19	0.0146	-0.0509	-0.0591	-0.0113	-0.1062	0.8976	0.8617	0.8646	0.9997	0.0096
138716	RPP25L	0.0718	0.0032	-0.0056	0.0032	-0.1117	0.1973	0.9942	0.9878	0.9997	0.0006
91283	MSANTD3	-0.0153	-0.0149	-0.0265	0.0098	0.0706	0.8291	0.9682	0.9192	0.9997	0.018
54981	NMRK1	0.0458	0.0307	-0.0259	0.0146	-0.1359	0.6371	0.9632	0.9573	0.9997	0.003
761	CA3	0.1249	0.2297	-0.0116	-0.0208	-0.3012	0.5737	0.5164	0.9932	0.9997	0.0077
762	CA4	-0.0668	0.0915	0.122	-0.0013	-0.3362	0.8135	0.9518	0.9017	0.9997	0.0037
56997	ADCK3	0.0199	0.0154	-0.0155	-0.0097	-0.3315	0.9286	0.9873	0.9861	0.9997	0
91768	CABLES1	0.037	0.0786	-0.063	-0.0097	-0.1653	0.7443	0.791	0.8764	0.9997	0.0006
285782	CAGE1	-0.0075	0.0202	0.008	-0.0005	-0.0325	0.8204	0.8028	0.9516	0.9997	0.022
10241	CALCOCO2	-0.0301	-0.0584	-0.0265	-0.0004	-0.0927	0.6649	0.7018	0.9267	0.9997	0.0048
83698	CALN1	0.0014	0.02	0.0031	-0.0024	-0.0718	0.9916	0.9674	0.9932	0.9997	0.0258
813	CALU	0.0221	-0.0092	0.0215	-0.0011	0.1273	0.8291	0.9867	0.9613	0.9997	0.0019
8536	CAMK1	0.0546	0.0094	-0.0417	-0.0044	-0.1289	0.6193	0.99	0.9272	0.9997	0.0204
57118	CAMK1D	0.0017	0.0116	-0.0063	0.0046	0.1073	0.9917	0.9832	0.9888	0.9997	0.0081
821	CANX	-0.0376	-0.0076	-0.01	-0.006	0.1008	0.6911	0.99	0.9829	0.9997	0.0279
10487	CAP1	-0.0206	-0.014	-0.0306	0.0058	0.0732	0.7331	0.9682	0.8847	0.9997	0.0063
79092	CARD14	-0.0535	0.0246	-0.0097	0.0003	-0.0876	0.3691	0.9559	0.9795	0.9997	0.0097
865	CBFB	0.0161	-0.0363	-0.0566	-0.0108	0.097	0.897	0.9442	0.8757	0.9997	0.042
112869	SGF29	-0.0184	0.0249	-0.0091	-0.0047	-0.0997	0.8531	0.9682	0.9827	0.9997	0.0121
90550	MCU	-0.0067	-0.019	-0.0001	0.0025	0.0619	0.9341	0.9559	0.9995	0.9997	0.022
55013	CCDC109B	-0.0278	-0.0207	-0.0199	-0.0045	0.2475	0.8758	0.9819	0.9785	0.9997	0.0001
151903	CCDC12	-0.0061	0.0146	-0.0302	-0.0038	-0.113	0.9546	0.9716	0.9212	0.9997	0.0007
81576	CCDC130	0.0153	0.0353	0.0107	-0.007	-0.1106	0.897	0.9401	0.9816	0.9997	0.01
79879	CCDC134	0.0068	0.0116	0.0031	0.0008	0.0277	0.8177	0.9284	0.9816	0.9997	0.03
90799	CEP95	0.0057	-0.0222	-0.0617	-0.003	-0.0949	0.9607	0.9682	0.8486	0.9997	0.011
152137	CCDC50	0.0709	0.0189	-0.0484	-0.0035	-0.1079	0.4307	0.9761	0.9112	0.9997	0.0367
51019	CCDC53	0.0594	-0.0238	-0.0836	0.0079	0.1128	0.4907	0.9682	0.8365	0.9997	0.0169
51372	TMA7	0.0597	-0.0131	0.0045	0.0067	-0.0735	0.3107	0.9761	0.9906	0.9997	0.0423
151887	CCDC80	0.0352	0.0314	0.0224	0.0171	0.3672	0.9118	0.9828	0.9861	0.9997	0.0004
6357	CCL13	-0.0994	0.0074	-0.0781	0.0141	0.3086	0.7515	0.9968	0.9567	0.9997	0.0365
6362	CCL18	-0.1295	-0.0566	-0.091	-0.003	0.2751	0.3954	0.9621	0.8941	0.9997	0.0007
57820	CCNB1IP1	-0.0168	-0.0437	-0.0436	-0.0172	-0.1239	0.916	0.9442	0.9267	0.9997	0.0301
595	CCND1	-0.0619	-0.0387	0.0987	0.0192	0.305	0.7839	0.9744	0.9083	0.9997	0.0011
894	CCND2	-0.1097	-0.0593	-0.0297	-0.0198	0.2968	0.4942	0.9606	0.973	0.9997	0.0003
151195	CCNYL1	-0.0201	-0.0077	-0.0182	0.0044	0.0889	0.8065	0.9867	0.9592	0.9997	0.0099
9236	CCPG1	0.0194	-0.0109	0.0233	0.0028	0.1487	0.8668	0.986	0.9592	0.9997	0.0004
1230	CCR1	-0.0576	0.0137	-0.0171	-0.0056	0.1737	0.4779	0.9819	0.9702	0.9997	0
2826	CCR10	0.0013	0.0029	0.0284	-0.0049	-0.0713	0.9916	0.9942	0.9137	0.9997	0.017
9973	CCS	0.0103	0.0155	0.0432	0.001	-0.0807	0.9239	0.9712	0.8792	0.9997	0.0365
135228	CD109	0.0035	-0.0015	-0.0042	0.0097	0.0493	0.9546	0.9945	0.986	0.9997	0.0146
929	CD14	-0.1163	-0.0235	0.0629	-0.0066	0.2563	0.5005	0.984	0.939	0.9997	0.0054
977	CD151	-0.0284	0.0076	-0.0066	0.0067	0.0883	0.743	0.9875	0.9874	0.9997	0.0273
9332	CD163	-0.1161	-0.049	0.0099	0.0046	0.382	0.5639	0.9688	0.9935	0.9997	0.0001
911	CD1C	-0.0297	0.0169	-0.036	0	0.0873	0.7413	0.9713	0.9192	0.9997	0.0384
912	CD1D	-0.0179	0.0081	0.0279	-0.0021	0.0917	0.8138	0.9837	0.9198	0.9997	0.0034
30835	CD209	-0.0662	-0.0205	-0.0116	0.0049	0.2656	0.7609	0.9873	0.9918	0.9997	0.0057
57124	CD248	-0.0282	0.0464	0.1067	0.0009	0.2919	0.9213	0.9686	0.8877	0.9997	0.0018
80381	CD276	-0.0405	0.0208	0.0861	0.0024	0.1286	0.7577	0.9778	0.8591	0.9997	0.0366
11314	CD300A	-0.0362	0.0053	-0.0563	-0.0038	0.1454	0.69	0.9913	0.8716	0.9997	0.0003
10871	CD300C	-0.0259	-0.0059	-0.0101	-0.0044	0.0696	0.5659	0.9832	0.967	0.9997	0.002
342510	CD300E	0.0275	0.0315	-0.0039	-0.0006	0.0487	0.4721	0.8003	0.9866	0.9997	0.0233
146894	CD300LG	-0.0339	-0.0938	-0.0347	-0.0086	-0.2338	0.8912	0.9116	0.9708	0.9997	0.0104
945	CD33	-0.0447	-0.0132	-0.0223	0.0056	0.1357	0.6399	0.9832	0.9649	0.9997	0.0026
951	CD37	-0.0198	0.0205	-0.0883	-0.004	0.1662	0.9035	0.9778	0.8591	0.9997	0.0034
920	CD4	-0.0126	-0.0297	-0.0315	0.0003	0.1537	0.9213	0.9617	0.9333	0.9997	0.0002
959	CD40LG	0.0085	0.0009	-0.0226	0.0071	0.0441	0.8609	0.9968	0.8773	0.9997	0.0209
960	CD44	-0.0608	-0.0195	-0.1209	-0.009	0.2024	0.63	0.9808	0.8316	0.9997	0.0005
962	CD48	-0.0341	0.053	-0.0975	0.0061	0.1797	0.8809	0.9682	0.8833	0.9997	0.0471
1043	CD52	-0.1582	0.0512	-0.148	-0.0079	0.3238	0.5792	0.9784	0.9083	0.9997	0.0341
963	CD53	-0.0602	0.0323	-0.0211	-0.0002	0.2073	0.6371	0.9682	0.973	0.9997	0.0004
968	CD68	-0.1061	0.016	-0.0036	0.0068	0.3157	0.5749	0.99	0.9974	0.9997	0.0006
972	CD74	-0.1021	0.0072	-0.1964	-0.0309	0.2814	0.5445	0.9945	0.8316	0.9997	0.0009
8832	CD84	-0.0328	-0.009	-0.0404	0.0105	0.1881	0.7528	0.9876	0.9212	0.9997	0
942	CD86	-0.0748	0.0016	-0.0252	0.0012	0.2308	0.5242	0.9987	0.9691	0.9997	0.0001
976	ADGRE5	0.001	0.0244	0.0232	-0.0128	0.1701	0.9971	0.9819	0.9786	0.9997	0.038
998	CDC42	-0.0214	-0.0092	0.0148	-0.0092	0.0931	0.8059	0.9836	0.9691	0.9997	0.0111
8099	CDK2AP1	0.0193	-0.0665	-0.037	-0.0053	0.1281	0.8912	0.8617	0.9345	0.9997	0.0149
80279	CDK5RAP3	-0.0514	0.026	0.0475	-0.009	-0.101	0.5686	0.9682	0.9058	0.9997	0.0383
1028	CDKN1C	0.026	0.0269	-0.1364	-0.0204	-0.2514	0.8983	0.9778	0.8316	0.9997	0.0003
1030	CDKN2B	-0.0807	-0.1851	0.0137	0.0023	0.2548	0.714	0.6139	0.9904	0.9997	0.0119
1031	CDKN2C	0.1161	0.1494	0.0331	0.0039	-0.3813	0.5624	0.8028	0.9768	0.9997	0.0001
1033	CDKN3	-0.0241	-0.0101	0.0157	0.0037	0.069	0.6753	0.9777	0.9527	0.9997	0.0122
441549	CDNF	0.0092	-0.0361	-0.0236	-0.0031	-0.0656	0.872	0.7506	0.8903	0.9997	0.0016
1039	CDR2	-0.0214	0.0008	0.0103	-0.0023	0.0876	0.8293	0.9987	0.9816	0.9997	0.044
30850	CDR2L	-0.0577	-0.0252	0.0605	0.02	0.1741	0.6428	0.9716	0.9083	0.9997	0.0031
51816	CECR1	-0.098	0.0417	-0.1634	-0.0027	0.325	0.6504	0.9739	0.8591	0.9997	0.0012
100130717	CECR5-AS1	0.0549	0.0336	0.0406	0.0029	-0.1147	0.3694	0.9245	0.8809	0.9997	0.0006
201161	CENPV	-0.0127	0.0316	0.0186	-0.0064	-0.2286	0.9495	0.9682	0.9795	0.9997	0.0002
84131	CEP78	0.0075	-0.0386	-0.0205	-0.0027	0.057	0.912	0.7653	0.9205	0.9997	0.017
1066	CES1	-0.2333	-0.1725	0.0243	0.0056	0.6174	0.4136	0.8866	0.9888	0.9997	0
51716	CES1P1	-0.1019	-0.071	0.071	0.0428	0.4438	0.6982	0.9682	0.9513	0.9997	0.0001
629	CFB	-0.0298	0.0574	0.0144	0.0079	0.2587	0.9275	0.9682	0.9906	0.9997	0.0223
5199	CFP	-0.0139	0.0029	-0.0014	-0.0036	0.068	0.7927	0.9913	0.9949	0.9997	0.0019
1120	CHKB	-0.0061	0.0168	0.0351	-0.0141	-0.1114	0.9569	0.969	0.9151	0.9997	0.0015
27243	CHMP2A	-0.0144	-0.0137	0.0291	0.008	-0.0958	0.8801	0.9761	0.9239	0.9997	0.0069
29082	CHMP4A	0.0023	0.0096	0.0388	0.0078	-0.0829	0.9878	0.9832	0.9012	0.9997	0.0327
25884	CHRDL2	-0.0183	-0.0059	0.1356	0.0085	0.1103	0.8623	0.99	0.4903	0.9997	0.0057
1136	CHRNA3	-0.0146	0.0158	0.0695	0.0121	0.0642	0.8314	0.9682	0.7962	0.9997	0.0284
22856	CHSY1	-0.0353	0.0133	0.0436	-0.0054	0.1177	0.7293	0.9828	0.9163	0.9997	0.0097
10518	CIB2	0.0245	-0.0077	-0.0501	-0.0051	-0.104	0.8091	0.99	0.8792	0.9997	0.0165
1149	CIDEA	0.1226	0.2891	0.2039	-0.0098	-0.6599	0.743	0.7195	0.8769	0.9997	0
8483	CILP	0.0844	0.0887	0.0752	0.0534	0.3881	0.8415	0.9682	0.967	0.9997	0.0297
1153	CIRBP	-0.0436	0.0061	0.0183	-0.0091	-0.1186	0.6613	0.9912	0.9704	0.9997	0.0135
84916	UTP4	-0.0345	-0.0131	-0.0241	-0.0132	-0.0643	0.5445	0.9691	0.9262	0.9997	0.043
1152	CKB	0.1089	0.068	0.0216	0.0086	-0.2217	0.4286	0.9348	0.9795	0.9997	0.0025
1163	CKS1B	0.0148	0.0081	0.0206	-0.0091	-0.1221	0.9072	0.9893	0.9651	0.9997	0.0054
10462	CLEC10A	-0.0731	0.086	0.0569	0.0035	0.1928	0.425	0.726	0.8847	0.9997	0
160364	CLEC12A	-0.0305	-0.01	0.0009	-0.0015	0.107	0.7927	0.9875	0.9987	0.9997	0.0404
50856	CLEC4A	-0.0442	-0.0151	0.01	-0.0017	0.123	0.6399	0.9797	0.9839	0.9997	0.0069
1192	CLIC1	-0.0435	-0.0042	-0.0206	-0.0084	0.0846	0.4443	0.9902	0.939	0.9997	0.0057
25932	CLIC4	0.0021	-0.0136	0.0002	-0.0088	0.1176	0.9916	0.9832	0.9993	0.9997	0.0204
9685	CLINT1	0.0437	-0.0165	-0.0038	0.0014	0.123	0.6407	0.9778	0.9942	0.9997	0.0066
6249	CLIP1	-0.0356	-0.0447	0.035	0.0036	0.1519	0.7335	0.9261	0.9305	0.9997	0.0006
79789	CLMN	0.0338	0.0335	0	0.0075	-0.1092	0.7394	0.9553	0.9997	0.9997	0.0184
8192	CLPP	0.0043	0.0298	0.0151	-0.0024	-0.0875	0.9628	0.9215	0.9613	0.9997	0.0024
81037	CLPTM1L	-0.0103	-0.0059	0.0196	0.0067	0.0858	0.9216	0.99	0.9584	0.9997	0.0184
7401	CLRN1	0.0428	0.0201	0.0048	0.0025	-0.0531	0.2496	0.9347	0.9842	0.9997	0.0181
1191	CLU	0.0681	0.0493	0.0842	0.0145	-0.1314	0.3954	0.8866	0.8316	0.9997	0.0026
1215	CMA1	-0.0118	0.0271	-0.001	0.0003	0.0556	0.8526	0.8956	0.9968	0.9997	0.0353
1240	CMKLR1	0.0073	0.0172	-0.0125	-0.0033	0.0809	0.9364	0.9682	0.9691	0.9997	0.0061
123920	CMTM3	-0.0656	0.0101	-0.0293	-0.0131	0.1597	0.5561	0.99	0.9624	0.9997	0.0054
54918	CMTM6	-0.0252	-0.0144	0.0172	0.0014	0.0971	0.8182	0.9814	0.971	0.9997	0.046
10695	CNPY3	0.0331	0.0092	-0.0142	0.0108	0.1296	0.7897	0.99	0.9807	0.9997	0.0159
1271	CNTFR	0.0322	-0.0478	-0.117	-0.0134	-0.2498	0.8912	0.9682	0.8688	0.9997	0.0031
1303	COL12A1	-0.0161	-0.0888	0.1184	0.0287	0.3437	0.944	0.8665	0.8582	0.9997	0
7373	COL14A1	0.0159	0.0604	0.1543	0.0245	0.1963	0.9507	0.9553	0.8316	0.9997	0.0207
255631	COL24A1	0.0002	-0.0067	-0.0097	-0.0005	0.0294	0.9977	0.9682	0.9362	0.9997	0.0435
1281	COL3A1	0.103	-0.0306	0.2838	0.0068	0.3171	0.7437	0.9867	0.8316	0.9997	0.03
1290	COL5A2	0.0717	-0.0235	0.1408	0.0014	0.221	0.7502	0.9867	0.8651	0.9997	0.0366
1291	COL6A1	0.0056	-0.0217	0.0781	0.0004	0.1842	0.9866	0.9833	0.9185	0.9997	0.0407
81035	COLEC12	0.0791	0.0438	-0.0055	0.0084	0.1981	0.6504	0.9682	0.9949	0.9997	0.0228
1315	COPB1	0.0148	-0.0364	-0.0234	0.0016	0.1252	0.918	0.9553	0.9651	0.9997	0.0118
27235	COQ2	0.0107	-0.0032	0.0051	0.0119	0.1131	0.9439	0.9955	0.9932	0.9997	0.028
51805	COQ3	0.0186	-0.0084	0.0139	0.0081	-0.0913	0.8117	0.9832	0.9688	0.9997	0.0045
10229	COQ7	0.0158	-0.0089	0.0141	-0.0007	-0.0561	0.7722	0.9776	0.9502	0.9997	0.0235
11151	CORO1A	-0.0968	-0.0037	-0.0645	-0.0043	0.1804	0.4954	0.9968	0.9231	0.9997	0.0215
23603	CORO1C	-0.0643	-0.0387	0.0229	0.0061	0.1573	0.5062	0.9553	0.967	0.9997	0.002
1329	COX5B	0.0438	0.0361	0.067	0.0144	-0.1175	0.597	0.9369	0.8582	0.9997	0.0043
1337	COX6A1	0.0551	0.0195	0.0267	0.0058	-0.0929	0.3581	0.9682	0.9269	0.9997	0.0062
1350	COX7C	0.0496	0.0324	0.0085	0.0108	-0.078	0.4054	0.9245	0.9816	0.9997	0.0217
1351	COX8A	0.0258	0.0029	0.0408	0.0011	-0.0894	0.7502	0.9945	0.8865	0.9997	0.015
1357	CPA1	0.0122	-0.0162	-0.0402	-0.0111	-0.0733	0.8929	0.9682	0.8773	0.9997	0.0348
10898	CPSF4	0.0152	0.0125	0.0241	-0.0064	-0.0963	0.868	0.9778	0.9385	0.9997	0.0053
1374	CPT1A	0.0141	-0.0022	-0.0102	0.0048	0.0537	0.8044	0.9942	0.9688	0.9997	0.0305
1375	CPT1B	0.0287	-0.0009	-0.0483	-0.0112	-0.1567	0.7339	0.9987	0.8743	0.9997	0
54504	CPVL	-0.0713	-0.0003	-0.0395	-0.0065	0.4116	0.7147	0.9997	0.9665	0.9997	0
119587	CPXM2	0.0338	0.0531	0.0218	-0.006	0.2739	0.9146	0.9682	0.9861	0.9997	0.0124
51185	CRBN	0.0367	0.0203	-0.0506	-0.0062	-0.0843	0.5838	0.9682	0.8591	0.9997	0.015
78987	CRELD1	0.0103	-0.0093	-0.0854	-0.0067	-0.1195	0.9489	0.9899	0.8486	0.9997	0.0245
1396	CRIP1	-0.0096	-0.0682	0.1056	0.0471	0.4	0.9815	0.9682	0.9163	0.9997	0.0001
51379	CRLF3	0.0265	-0.0351	-0.0619	-0.0019	0.0778	0.7489	0.9309	0.8486	0.9997	0.0498
54675	CRLS1	0.0929	0.0536	-0.0003	0.0029	-0.1529	0.3812	0.936	0.9993	0.9997	0.0111
1408	CRY2	-0.0208	0.0011	-0.0816	-0.0172	-0.1115	0.8834	0.9987	0.8591	0.9997	0.0479
9946	CRYZL1	0.0508	-0.0029	0.0464	-0.0018	-0.0749	0.4324	0.9945	0.8716	0.9997	0.0478
1431	CS	0.0543	0.025	-0.0211	-0.0002	-0.1264	0.61	0.9688	0.9691	0.9997	0.0193
51380	CSAD	0.0136	-0.0336	-0.0263	-0.0057	-0.1493	0.9428	0.9682	0.9688	0.9997	0.0172
1436	CSF1R	-0.0486	-0.0208	0.0326	0.0048	0.232	0.7777	0.9832	0.9673	0.9997	0.0013
1460	CSNK2B	-0.0012	0.0279	-0.0203	-0.0086	-0.0762	0.9923	0.9309	0.939	0.9997	0.0115
1466	CSRP2	0.091	0.045	-0.0924	-0.0114	-0.2218	0.6745	0.9692	0.9192	0.9997	0.0418
1471	CST3	-0.0152	0.0275	-0.0656	0.0148	0.1479	0.9213	0.9682	0.8757	0.9997	0.0041
1490	CTGF	-0.1394	-0.0144	-0.0066	-0.0247	0.2807	0.5738	0.9931	0.9964	0.9997	0.035
1491	CTH	0.0435	0.014	0.0283	-0.0018	-0.0626	0.3509	0.9682	0.8941	0.9997	0.0209
115908	CTHRC1	0.0008	-0.0571	0.1071	0.0114	0.304	0.9988	0.9682	0.9185	0.9997	0.0092
5476	CTSA	-0.0343	0.0477	-0.0304	-0.0062	0.1173	0.6966	0.8746	0.9317	0.9997	0.0035
1508	CTSB	-0.0506	0.0075	0.0664	0.0059	0.2118	0.7473	0.9932	0.9172	0.9997	0.0019
1075	CTSC	-0.104	0.0636	0.0299	-0.0135	0.2585	0.5005	0.9528	0.9726	0.9997	0.0011
1509	CTSD	-0.0725	0.0316	-0.0407	0.0022	0.1742	0.6649	0.9744	0.9613	0.9997	0.0386
1520	CTSS	-0.0659	-0.0284	-0.0325	0.0111	0.155	0.4613	0.9682	0.939	0.9997	0.0009
1522	CTSZ	-0.0222	-0.0234	-0.0638	-0.0002	0.2386	0.9117	0.9784	0.9172	0.9997	0.0002
404217	CTXN1	0.0225	0.0319	0.1646	-0.0019	0.2996	0.9426	0.9806	0.8511	0.9997	0.0019
51503	CWC15	0.026	-0.0111	-0.0074	-0.0058	-0.1103	0.7255	0.9784	0.983	0.9997	0.0005
58191	CXCL16	-0.1234	-0.0589	0.0053	-0.0109	0.2341	0.3388	0.9442	0.9949	0.9997	0.0009
80319	CXXC4	-0.0011	-0.0041	-0.0213	-0.0026	-0.0624	0.9916	0.99	0.9239	0.9997	0.0179
1528	CYB5A	0.1433	0.1971	0.0903	0.0258	-0.232	0.4146	0.5164	0.9172	0.9997	0.0189
1535	CYBA	-0.014	0.0056	0.0148	0.0135	0.2393	0.9489	0.9945	0.986	0.9997	0.0003
1536	CYBB	-0.0749	0.0049	0.036	0.0012	0.2374	0.5648	0.9945	0.9592	0.9997	0.0002
1537	CYC1	0.0618	0.0476	-0.0088	-0.0096	-0.1469	0.4445	0.8956	0.9861	0.9997	0.0005
114757	CYGB	0.0316	0.1072	-0.0959	-0.0286	-0.1579	0.8649	0.8021	0.8689	0.9997	0.0335
1543	CYP1A1	-0.1148	0.8881	-0.0274	-0.0137	-0.1114	0.4344	0	0.973	0.9997	0.2814
1545	CYP1B1	-0.0419	0.4135	0.0225	-0.0529	0.1438	0.8732	0	0.983	0.9997	0.2464
29785	CYP2S1	0.0012	0.0213	-0.0266	-0.005	0.0709	0.9901	0.9348	0.8847	0.9997	0.0018
10858	CYP46A1	-0.0026	-0.0222	-0.0391	0.0123	0.1131	0.986	0.9682	0.8941	0.9997	0.0013
27128	CYTH4	-0.0401	-0.0323	0.0173	-0.0148	0.2494	0.8218	0.9692	0.9825	0.9997	0.0004
54360	CYTL1	-0.0013	0.2314	-0.0425	-0.0351	0.0836	0.9964	0.0005	0.9427	0.9997	0.3542
728294	D2HGDH	0.0141	0.042	0.0224	-0.0084	-0.1298	0.9213	0.9369	0.9651	0.9997	0.0071
1601	DAB2	0.0206	0.0589	-0.0298	-0.0015	0.2349	0.921	0.9369	0.9688	0.9997	0.0004
23604	DAPK2	-0.0526	-0.0048	-0.0182	-0.0024	-0.1417	0.5967	0.9942	0.9724	0.9997	0.004
440097	DBX2	0.0136	-0.006	0.0202	-0.0042	0.0742	0.8207	0.9865	0.9262	0.9997	0.0024
1632	ECI1	0.0283	0.0908	0.17	-0.001	-0.2067	0.8805	0.858	0.8054	0.9997	0.0026
9201	DCLK1	0.0214	-0.0151	0.2094	-0.01	0.1948	0.9342	0.99	0.7926	0.9997	0.0255
64858	DCLRE1B	-0.0032	-0.0155	-0.0039	-0.0051	0.0437	0.9495	0.9309	0.9823	0.9997	0.0076
51181	DCXR	0.0301	0.0881	0.0592	0.0049	-0.273	0.8766	0.8665	0.924	0.9997	0.0001
23259	DDHD2	0.0221	0.0126	0.0101	0.004	-0.0919	0.8151	0.9806	0.9816	0.9997	0.0241
9416	DDX23	-0.0039	-0.0163	-0.0094	-0.0079	-0.0636	0.9631	0.9682	0.973	0.9997	0.0201
11325	DDX42	0.015	0.0128	0.0111	-0.0053	-0.0719	0.8598	0.9747	0.973	0.9997	0.0365
57706	DENND1A	-0.0065	-0.0194	0.0286	0.0012	0.0601	0.9328	0.9528	0.885	0.9997	0.0204
23258	DENND5A	-0.047	-0.0287	-0.0618	-0.0013	0.0953	0.496	0.9528	0.8486	0.9997	0.0106
64798	DEPTOR	-0.0033	-0.0369	0.0019	0.0185	0.1334	0.989	0.9682	0.9978	0.9997	0.0377
1687	DFNA5	0.018	0.0535	0.0617	-0.0022	0.1946	0.9421	0.9621	0.9269	0.9997	0.0149
8694	DGAT1	0.085	0.0592	0.0477	-0.0018	-0.2203	0.4168	0.9116	0.9239	0.9997	0
25786	DGCR11	0.0319	0.0176	-0.0011	0.0036	-0.0612	0.511	0.9621	0.9968	0.9997	0.0243
8214	DGCR6	-0.0335	0.008	0.0626	0.0057	-0.1793	0.8199	0.9912	0.9071	0.9997	0.0027
85359	DGCR6L	-0.0097	-0.0059	0.0142	0.0047	-0.168	0.9498	0.9925	0.9795	0.9997	0.0004
79758	DHRS12	0.0252	-0.0035	0.0144	-0.0033	-0.1194	0.7528	0.9942	0.9691	0.9997	0.0004
9249	DHRS3	0.0548	0.0223	0.0189	-0.0091	-0.2255	0.6504	0.9762	0.9767	0.9997	0
10170	DHRS9	-0.0559	-0.0384	-0.0272	-0.0083	0.4065	0.8644	0.9819	0.9839	0.9997	0.0006
1729	DIAPH1	-0.0516	0.0252	-0.0486	-0.0195	0.1514	0.6021	0.9682	0.9112	0.9997	0.0015
148252	DIRAS1	0.0108	-0.0035	0.0102	-0.0011	0.0268	0.6581	0.9828	0.9212	0.9997	0.028
441452	SPATA31C1	0.0094	0.0029	0.0126	0.0029	-0.0623	0.8722	0.9912	0.9544	0.9997	0.0044
92293	TMEM132C	0.0253	0.0337	0.009	0.0027	-0.0976	0.671	0.8719	0.9773	0.9997	0.0003
1743	DLST	0.0156	0.0632	0.0236	-0.0046	-0.0843	0.8777	0.7653	0.9468	0.9997	0.0353
55929	DMAP1	-0.0179	-0.0011	0.0124	-0.0034	-0.0938	0.8243	0.998	0.9712	0.9997	0.0044
25981	DNAH1	-0.0045	-0.003	0.0092	-0.0026	-0.0751	0.9525	0.9914	0.971	0.9997	0.0015
51726	DNAJB11	0.0177	-0.0113	0.0454	0.0049	0.0919	0.8293	0.9791	0.8701	0.9997	0.0064
54431	DNAJC10	-0.0266	-0.0004	0.0437	0.0036	0.0914	0.781	0.9987	0.8987	0.9997	0.0365
51277	DNAJC27	0.0429	0.0176	0.0054	-0.0071	-0.0837	0.462	0.9682	0.9874	0.9997	0.008
1777	DNASE2	-0.0047	-0.0207	-0.0297	0.0114	0.0822	0.9694	0.9682	0.927	0.9997	0.0447
8655	DYNLL1	0.0552	-0.0592	-0.046	0.0073	0.139	0.5938	0.8806	0.9198	0.9997	0.0075
144132	DNHD1	0.0067	0.0069	-0.0148	-0.0012	-0.0315	0.827	0.9682	0.8828	0.9997	0.015
1794	DOCK2	-0.0522	0.0137	-0.017	-0.0065	0.2808	0.7513	0.9887	0.9827	0.9997	0
57572	DOCK6	-0.0261	-0.0388	-0.0505	-0.0044	0.1148	0.8415	0.9553	0.9163	0.9997	0.0408
9046	DOK2	-0.0479	-0.0104	0.0036	-0.0032	0.1599	0.4445	0.9819	0.9932	0.9997	0
64174	DPEP2	0.0107	-0.0145	-0.0348	0.0061	0.1174	0.9426	0.9819	0.9323	0.9997	0.0137
5977	DPF2	0.0129	0.0124	0.0007	-0.0031	-0.0938	0.8937	0.9784	0.9984	0.9997	0.0074
10072	DPP3	-0.0297	-0.0106	0.0391	-0.0011	0.0805	0.6772	0.9819	0.8833	0.9997	0.0202
1809	DPYSL3	0.026	0.0702	-0.0338	-0.007	0.2217	0.9266	0.9553	0.9726	0.9997	0.0233
4733	DRG1	0.0346	-0.0085	-0.0198	-0.0005	-0.0851	0.462	0.9785	0.927	0.9997	0.0005
1819	DRG2	-0.0264	0.0085	-0.0235	-0.0097	-0.0668	0.621	0.9799	0.9192	0.9997	0.0116
285193	DUSP28	0.0258	-0.0173	-0.0045	0.0122	-0.0726	0.7244	0.9682	0.9902	0.9997	0.0351
1845	DUSP3	-0.0581	0.022	-0.0894	-0.0208	0.1132	0.4674	0.9682	0.8316	0.9997	0.0091
1778	DYNC1H1	-0.0391	-0.0111	0.0401	-0.0063	0.0976	0.6525	0.9832	0.9163	0.9997	0.0242
6990	DYNLT3	0.0289	-0.0835	-0.1129	-0.0052	0.1314	0.8372	0.8028	0.8316	0.9997	0.0284
1880	GPR183	-0.0543	0.0022	-0.0246	0.0079	0.2107	0.737	0.9984	0.973	0.9997	0.0028
1891	ECH1	0.0484	0.0802	0.0123	0.0068	-0.1142	0.61	0.7318	0.9813	0.9997	0.0178
55268	ECHDC2	0.0462	0.0333	0.1053	0.0025	-0.1656	0.743	0.9682	0.8486	0.9997	0.0081
79746	ECHDC3	0.0175	0.0513	0.0784	0.0091	-0.2673	0.945	0.9682	0.9163	0.9997	0.0007
1892	ECHS1	0.1064	0.0422	0.0829	0.0253	-0.1617	0.3575	0.9677	0.8757	0.9997	0.0155
1893	ECM1	0.0832	0.0391	0.1392	0.0254	0.2912	0.7256	0.9777	0.8716	0.9997	0.0057
51295	ECSIT	0.0033	0.0252	-0.0002	-0.003	-0.0587	0.9699	0.9343	0.9993	0.9997	0.0442
80153	EDC3	0.0111	0.0662	-0.012	-0.0102	-0.0057	0.8502	0.0306	0.9605	0.9997	0.9199
8721	EDF1	0.035	-0.0091	-0.0587	-0.0012	-0.0872	0.6373	0.9835	0.8532	0.9997	0.017
1909	EDNRA	0.0207	-0.0048	-0.1175	0.009	-0.1802	0.9329	0.9958	0.8618	0.9997	0.0326
8411	EEA1	-0.0023	-0.0121	-0.0049	0.0044	0.0423	0.9716	0.9682	0.9816	0.9997	0.0437
80820	EEPD1	0.022	-0.007	0.0402	-0.0017	-0.1593	0.8505	0.99	0.9212	0.9997	0.0003
79645	EFCAB1	-0.0202	0.0171	-0.0672	0.0057	-0.1296	0.8663	0.9776	0.8597	0.9997	0.0042
283229	CRACR2B	-0.0236	-0.0052	-0.0326	-0.012	-0.1621	0.9046	0.9945	0.9651	0.9997	0.0243
80258	EFHC2	-0.0131	-0.0166	0.0012	0.0062	0.0519	0.8059	0.9553	0.9964	0.9997	0.0242
1947	EFNB1	-0.0196	-0.0038	-0.0317	-0.001	-0.0966	0.8516	0.9942	0.9279	0.9997	0.0248
25975	EGFL6	-0.5634	-0.2989	-0.4744	-0.0004	0.8531	0.2264	0.8943	0.8413	0.9997	0.0013
133584	EGFLAM	0.0788	0.0152	-0.0111	-0.0143	-0.2716	0.621	0.9882	0.9895	0.9997	0.0003
30844	EHD4	-0.0507	-0.0282	-0.0848	-0.0112	0.1256	0.6407	0.9682	0.8582	0.9997	0.02
8890	EIF2B4	0.0556	0.0199	-0.0175	-0.0019	-0.078	0.2674	0.9621	0.9503	0.9997	0.0085
8893	EIF2B5	0.0095	0.0127	0.046	-0.0023	-0.0849	0.9324	0.9784	0.8764	0.9997	0.0258
8666	EIF3G	-0.0045	0.0031	-0.016	-0.0044	-0.0926	0.9694	0.9945	0.9666	0.9997	0.0112
8667	EIF3H	-0.01	-0.0044	0.0491	-0.0022	-0.1062	0.9336	0.9931	0.8764	0.9997	0.0066
27335	EIF3K	0.0148	-0.0259	-0.0278	-0.0044	-0.0939	0.881	0.9599	0.9305	0.9997	0.0117
1978	EIF4EBP1	0.0222	-0.0043	0.0021	0.0021	-0.0548	0.6584	0.99	0.9939	0.9997	0.0282
1979	EIF4EBP2	-0.0095	0.0723	0.0077	-0.0136	-0.1636	0.9504	0.8028	0.9888	0.9997	0.0004
8637	EIF4EBP3	-0.0037	-0.003	0.001	0.0036	-0.0871	0.9715	0.9942	0.9978	0.9997	0.0061
1982	EIF4G2	0.0016	-0.0006	-0.0387	0.0025	0.1244	0.9914	0.9987	0.8877	0.9997	0.0001
1997	ELF1	0.0037	0.0081	-0.013	-0.0004	0.0728	0.9732	0.9865	0.9704	0.9997	0.0416
2000	ELF4	0.0169	0.0274	-0.0188	-0.0021	0.0817	0.8652	0.9568	0.964	0.9997	0.0426
9844	ELMO1	0.0135	-0.0172	-0.0612	-0.0075	0.1157	0.9151	0.9747	0.8651	0.9997	0.0078
55250	ELP2	0.0176	-0.0151	-0.0201	-0.0019	-0.1648	0.8871	0.9797	0.967	0.9997	0.0001
2010	EMD	-0.0012	0.037	0.0531	-0.0034	-0.1158	0.9944	0.9309	0.8688	0.9997	0.0024
2009	EML1	0.0213	-0.0227	0.0847	0.0038	0.1095	0.8688	0.969	0.8422	0.9997	0.0336
256364	EML3	-0.0253	-0.0044	0.0828	-0.0064	-0.1364	0.8242	0.9942	0.8413	0.9997	0.0032
2014	EMP3	-0.0027	0.0979	0.0341	0.0056	0.2032	0.9945	0.9088	0.9726	0.9997	0.0416
8507	ENC1	0.0078	0.0015	-0.0913	-0.0232	0.1439	0.9641	0.9986	0.8486	0.9997	0.0081
2027	ENO3	-0.0085	-0.0077	0.0185	0.0055	-0.1059	0.929	0.9865	0.9512	0.9997	0.0005
953	ENTPD1	0.0124	0.0161	0.068	0.0121	0.137	0.945	0.9832	0.8828	0.9997	0.0238
23136	EPB41L3	-0.0214	-0.0311	0.019	0.0168	0.2632	0.9143	0.969	0.9806	0.9997	0
64097	EPB41L4A	0.0346	0.0269	0.0074	0.0071	-0.0592	0.455	0.8988	0.9794	0.9997	0.0232
54566	EPB41L4B	-0.0122	0.0371	-0.028	-0.0088	-0.1644	0.9188	0.9348	0.9387	0.9997	0
2038	EPB42	-0.1687	-0.0786	-0.0979	0.003	0.1919	0.0415	0.858	0.8582	0.9997	0.001
2039	DMTN	-0.0207	-0.0711	-0.0043	0.0023	0.1052	0.8729	0.8028	0.9939	0.9997	0.0429
54749	EPDR1	-0.0167	-0.1397	0.0691	0.0226	0.2147	0.9416	0.5584	0.9163	0.9997	0.0024
255324	EPGN	-0.0033	0.0012	-0.01	0.0014	-0.0243	0.9142	0.9931	0.9163	0.9997	0.0252
2048	EPHB2	-0.0092	0.0199	0.0208	-0.0069	0.0604	0.897	0.9528	0.9262	0.9997	0.0236
2053	EPHX2	0.0164	0.0323	0.0308	-0.0039	-0.1411	0.9174	0.9682	0.9544	0.9997	0.0092
51290	ERGIC2	0.0402	-0.0027	-0.0419	0.0003	0.0799	0.5845	0.9945	0.8877	0.9997	0.0442
2100	ESR2	-0.0038	-0.0071	-0.0046	-0.0008	-0.0433	0.949	0.9776	0.982	0.9997	0.0291
23344	ESYT1	-0.0429	0.0299	-0.1096	-0.0112	-0.105	0.6659	0.9682	0.8307	0.9997	0.0352
2109	ETFB	0.0135	0.0256	0.0751	0.0123	-0.163	0.9377	0.969	0.8701	0.9997	0.003
2123	EVI2A	-0.0267	-0.0016	-0.0032	0.0019	0.1467	0.8022	0.9978	0.9949	0.9997	0.0006
2124	EVI2B	-0.1083	-0.0017	-0.0186	0.0048	0.2483	0.5098	0.9987	0.9861	0.9997	0.0045
11336	EXOC3	-0.0355	0.0236	-0.0504	-0.0038	-0.0804	0.6471	0.9682	0.8694	0.9997	0.0418
56915	EXOSC5	0.0081	-0.0134	0.02	-0.0049	-0.0875	0.94	0.9761	0.953	0.9997	0.0126
2138	EYA1	0.0151	-0.0023	-0.0002	-0.0038	-0.0631	0.8123	0.9942	0.9993	0.9997	0.0201
2162	F13A1	-0.0662	0.1748	0.0645	0.003	0.4079	0.8061	0.7925	0.9543	0.9997	0.0001
9002	F2RL3	-0.003	0.1422	-0.0172	-0.0108	0.0029	0.9781	0	0.9592	0.9997	0.973
3992	FADS1	0.1724	0.3898	0.0439	-0.0278	-0.4042	0.5391	0.0998	0.979	0.9997	0.0059
151313	FAHD2B	0.0218	-0.0277	-0.0451	-0.006	-0.102	0.8298	0.9627	0.8941	0.9997	0.0171
54491	FAM105A	-0.0564	0.0175	0.03	0.0093	0.0816	0.3684	0.9682	0.9232	0.9997	0.0271
10144	FAM13A	0.0425	-0.0053	-0.0385	0.0033	-0.1971	0.8449	0.9957	0.9666	0.9997	0.0304
285596	FAM153A	0.0116	0.0311	0.0169	0.0011	-0.0528	0.8049	0.7782	0.9212	0.9997	0.0066
29057	FAM156A	-0.0386	0.0416	0.0144	-0.0189	-0.1499	0.615	0.8896	0.971	0.9997	0
727866	FAM156B	-0.0825	0.0127	-0.0053	-0.0143	-0.1473	0.2268	0.9819	0.9906	0.9997	0.0001
51252	FAM178B	0.0037	-0.0505	-0.0254	0.0067	-0.0641	0.9687	0.7192	0.9206	0.9997	0.0358
54462	CCSER2	-0.0011	-0.0213	-0.0079	0.0025	0.0944	0.9952	0.9682	0.9861	0.9997	0.0193
54757	FAM20A	-0.014	0.0087	0.0862	-0.0072	0.0758	0.8836	0.9865	0.8054	0.9997	0.046
196792	FAM24B	-0.0111	0.0122	-0.01	0.0005	-0.0489	0.8359	0.9682	0.9651	0.9997	0.0331
9780	PIEZO1	-0.0298	0.0328	0.0244	0.005	-0.1269	0.7873	0.9606	0.9602	0.9997	0.0068
374666	WASH3P	-0.0114	0.0268	-0.0141	-0.0105	-0.1358	0.9523	0.9695	0.9827	0.9997	0.0372
375690	WASH5P	0.0012	0.0308	-0.0001	-0.0155	-0.1733	0.9964	0.9682	0.9997	0.9997	0.005
10447	FAM3C	0.0623	-0.0009	0.0875	-0.001	0.0932	0.4217	0.9987	0.8316	0.9997	0.0377
163933	FAM43B	0.0144	0.0188	0.067	-0.0018	0.0901	0.8912	0.9682	0.8413	0.9997	0.0245
56181	MTFR1L	0.0314	-0.0042	-0.0002	-0.0081	-0.0821	0.5792	0.99	0.9993	0.9997	0.004
25940	FAM98A	-0.0315	-0.0505	0.0328	0.0011	0.1344	0.7825	0.9118	0.9393	0.9997	0.006
2178	FANCE	0.0542	0.0397	-0.0443	0.0028	-0.1548	0.65	0.9606	0.927	0.9997	0.0068
2191	FAP	0.0443	0.076	0.0591	-0.0084	0.2214	0.7856	0.8943	0.9231	0.9997	0.001
2194	FASN	0.0944	0.1734	0.2068	0.0212	-0.3186	0.7401	0.817	0.8546	0.9997	0.0127
2195	FAT1	-0.0351	-0.0952	-0.0273	-0.0069	0.1761	0.8255	0.8056	0.9691	0.9997	0.0075
120114	FAT3	-0.0262	0.0356	-0.0028	-0.0049	-0.086	0.6662	0.8617	0.9932	0.9997	0.0024
2091	FBL	-0.0366	-0.0071	-0.0129	-0.0129	-0.1166	0.7624	0.9912	0.9823	0.9997	0.041
2192	FBLN1	0.0574	0.0929	0.1119	0.0154	0.2738	0.8465	0.9502	0.9172	0.9997	0.0262
115290	FBXO17	0.0099	0.018	-0.0243	-0.0103	-0.0989	0.9273	0.9682	0.939	0.9997	0.0059
55030	FBXO34	0.0402	-0.0104	0.0045	0.0005	0.075	0.5269	0.9819	0.9906	0.9997	0.0359
2207	FCER1G	-0.085	0.0123	0.0045	-0.0014	0.3555	0.6833	0.9913	0.9966	0.9997	0.0001
2208	FCER2	-0.0024	0.0149	-0.0626	0.0009	0.0988	0.989	0.9784	0.8651	0.9997	0.0287
2209	FCGR1A	-0.0236	0.0213	-0.0573	-0.0068	0.1411	0.8439	0.969	0.8773	0.9997	0.0028
2210	FCGR1B	-0.056	0.0293	-0.0253	0.0005	0.2046	0.6983	0.9692	0.971	0.9997	0.0017
2212	FCGR2A	-0.092	0.0324	0.0301	-0.0067	0.2751	0.5646	0.9746	0.9721	0.9997	0.0004
2213	FCGR2B	-0.0795	0.1049	-0.0687	0.0234	0.3629	0.6805	0.8806	0.9305	0.9997	0
2217	FCGRT	-0.0341	0.0113	0.0002	-0.0154	0.1248	0.8059	0.9879	0.9997	0.9997	0.0423
23149	FCHO1	0.0174	-0.0015	0.0082	-0.0012	0.045	0.5731	0.9942	0.9597	0.9997	0.0037
2219	FCN1	-0.1832	0.1236	0.0613	-0.0132	0.3301	0.4504	0.9309	0.9651	0.9997	0.0135
26509	MYOF	-0.0671	0.0031	0.0236	0.0092	0.1479	0.5122	0.9962	0.9688	0.9997	0.0074
83706	FERMT3	-0.033	-0.0041	-0.0786	-0.0009	0.2025	0.8349	0.9955	0.8773	0.9997	0.0012
221472	FGD2	-0.1076	-0.0123	-0.0289	-0.0044	0.2032	0.4445	0.99	0.971	0.9997	0.0078
89846	FGD3	-0.0467	-0.0166	0.063	0.0103	0.1662	0.7731	0.9867	0.9192	0.9997	0.0236
8823	FGF16	0.0063	-0.0071	-0.003	-0.0025	0.0347	0.8813	0.969	0.9863	0.9997	0.0366
53834	FGFRL1	0.0957	0.0086	-0.0285	-0.0082	-0.1961	0.4897	0.9931	0.9706	0.9997	0.008
55277	FGGY	-0.0122	0.0005	0.03	0.009	-0.1144	0.9426	0.9987	0.9564	0.9997	0.0447
2267	FGL1	-0.0042	0.025	0.0049	-0.0021	-0.0608	0.9568	0.9215	0.9861	0.9997	0.0158
10875	FGL2	-0.0016	0.0445	0.0087	0.0137	0.2404	0.9968	0.9695	0.994	0.9997	0.0235
2268	FGR	-0.1112	0.0465	-0.0054	0.005	0.1769	0.465	0.9682	0.9949	0.9997	0.0441
11259	FILIP1L	-0.0096	-0.0296	-0.0591	-0.0002	0.2648	0.9767	0.9828	0.949	0.9997	0.0074
60681	FKBP10	0.014	0.0099	0.0549	-0.0057	0.0839	0.872	0.9819	0.8486	0.9997	0.0105
360132	FKBP9P1	-0.0415	-0.0441	0.0525	-0.0088	0.1096	0.7107	0.9369	0.9071	0.9997	0.0441
80308	FLAD1	-0.0001	-0.0063	0.0154	-0.0005	-0.0779	0.9995	0.99	0.9688	0.9997	0.0412
90024	FLJ20021	0.0461	0.0177	0.049	0.0047	-0.1398	0.5867	0.972	0.8847	0.9997	0.0007
55020	TTC38	-0.0094	0.0139	0.0606	0.0017	-0.1383	0.9586	0.9867	0.9013	0.9997	0.0209
64772	ENGASE	0.0039	0.0001	0.0133	-0.0065	-0.0423	0.9495	0.9995	0.939	0.9997	0.0445
400761	FLJ27354	0.0205	0.0045	-0.0304	-0.001	-0.0635	0.6585	0.9875	0.8651	0.9997	0.0037
284297	SSC5D	0.0589	0.0143	0.0159	0.0127	0.2402	0.7927	0.99	0.9878	0.9997	0.0131
400579	FLJ35934	0.0074	0.0202	0.0297	0.0038	-0.0696	0.9401	0.9682	0.9172	0.9997	0.0365
400242	DICER1-AS1	-0.0259	-0.0268	0.0009	0	-0.0604	0.5408	0.8665	0.997	0.9997	0.0065
2327	FMO2	-0.0175	0.0572	-0.0221	-0.0098	-0.2693	0.9484	0.9627	0.9816	0.9997	0.0013
2350	FOLR2	-0.0575	0.0187	-0.0083	-0.0039	0.2711	0.7732	0.9872	0.9936	0.9997	0.0013
2305	FOXM1	-0.0066	-0.0002	0.0104	0.0022	0.03	0.8304	0.9987	0.9239	0.9997	0.0213
2359	FPR3	-0.0943	0.0637	-0.0702	-0.0056	0.3925	0.5005	0.9369	0.9172	0.9997	0
158326	FREM1	-0.0403	-0.0754	0.0728	0.0048	0.0958	0.6663	0.7425	0.8549	0.9997	0.0438
284802	FRG1BP	0.0131	0.0787	-0.0271	-0.0156	-0.1722	0.958	0.9245	0.9738	0.9997	0.0447
79981	FRMD1	-0.0059	-0.0274	-0.0394	-0.0054	-0.0789	0.9465	0.9245	0.8651	0.9997	0.0046
23150	FRMD4B	-0.0167	0.0005	0.0056	-0.0002	0.0619	0.7464	0.9987	0.9818	0.9997	0.0071
90167	FRMD7	-0.0158	-0.0055	0.0218	0.0039	0.0483	0.6734	0.9819	0.8773	0.9997	0.0066
10817	FRS3	-0.0023	0.0014	0.0142	0.0035	-0.0742	0.983	0.9968	0.9624	0.9997	0.0079
10272	FSTL3	-0.0815	-0.11	-0.0151	-0.0061	0.2017	0.6628	0.8617	0.9874	0.9997	0.0296
2495	FTH1	-0.0302	-0.056	0.1133	-0.0015	0.1684	0.8649	0.9383	0.8486	0.9997	0.014
2504	FTH1P12	-0.0706	-0.0484	0.1541	0.0314	0.2074	0.6966	0.9682	0.8316	0.9997	0.0152
2508	FTH1P16	0.038	-0.0119	0.0057	0.0087	0.0815	0.596	0.9797	0.9887	0.9997	0.0304
2498	FTH1P3	-0.0682	0.0142	0.0489	0.005	0.1717	0.6414	0.9875	0.9385	0.9997	0.0179
2500	FTH1P7	0.0169	-0.0046	0.0125	0.0005	0.0992	0.8768	0.9931	0.9775	0.9997	0.0172
2501	FTH1P8	-0.121	-0.0074	0.1122	0.013	0.23	0.4954	0.9945	0.8798	0.9997	0.0183
2517	FUCA1	0.0167	0.0287	-0.0426	0.0056	0.1837	0.9281	0.969	0.9385	0.9997	0.0024
2519	FUCA2	-0.027	0.0307	0.0253	-0.0026	0.1038	0.7464	0.9401	0.939	0.9997	0.0051
2533	FYB	-0.0586	-0.0486	-0.0246	0.0031	0.2395	0.7023	0.9621	0.973	0.9997	0.0004
2534	FYN	-0.0355	0.0194	0.0021	-0.0032	0.1132	0.7502	0.9755	0.9968	0.9997	0.0286
2564	GABRE	-0.0208	0.0193	0.0306	-0.0096	-0.1276	0.8881	0.9778	0.9554	0.9997	0.0233
79695	GALNT12	0.0242	0.0273	0.0589	0.005	0.0885	0.7911	0.959	0.8591	0.9997	0.0277
2592	GALT	0.002	-0.007	0.0122	0.0046	-0.1319	0.9899	0.99	0.9775	0.9997	0.0005
2593	GAMT	0.0751	0.0302	0.0819	0.0213	-0.138	0.4631	0.9682	0.8591	0.9997	0.0145
2617	GARS	-0.0386	-0.0246	0.0185	0.0016	0.1492	0.6007	0.9621	0.9629	0.9997	0
2619	GAS1	0.0567	0.0721	0.0877	0.0197	0.2083	0.8023	0.9531	0.9172	0.9997	0.0365
246176	GAS2L2	0.0054	-0.0177	-0.0188	0.0061	0.062	0.9515	0.9682	0.9399	0.9997	0.0405
2629	GBA	-0.0224	0.0254	0.0043	0.011	0.1149	0.7901	0.9587	0.9918	0.9997	0.0008
257144	GCSAM	0.0204	0.0093	0.0123	0.0071	-0.0557	0.6939	0.9761	0.9615	0.9997	0.0256
2644	GCHFR	-0.0523	0.0563	0.1046	0.0088	-0.225	0.7583	0.9553	0.8651	0.9997	0.0024
2730	GCLM	0.0048	-0.0597	-0.0294	0.0047	0.1394	0.9842	0.9245	0.965	0.9997	0.0278
2650	GCNT1	-0.0747	0.0109	-0.0911	-0.0163	0.1615	0.4511	0.9875	0.8475	0.9997	0.0022
2653	GCSH	0.1047	0.0743	0.087	0.0056	-0.1691	0.2324	0.807	0.8532	0.9997	0.0009
2690	GHR	0.0004	0.0631	0.0538	-0.0066	-0.2627	0.9988	0.9348	0.927	0.9997	0.0001
64785	GINS3	0.0089	-0.0044	0.0233	0.0014	-0.1186	0.9431	0.9932	0.9544	0.9997	0.0032
2720	GLB1	-0.0452	-0.0297	0.0096	0.0055	0.2859	0.7302	0.9682	0.9882	0.9997	0
11010	GLIPR1	-0.0262	0.0637	0.0097	0.006	0.2413	0.8805	0.9245	0.989	0.9997	0.0001
152007	GLIPR2	-0.0784	-0.0163	0.0841	-0.0004	0.3354	0.6676	0.9886	0.9158	0.9997	0
2745	GLRX	-0.0127	-0.0607	-0.006	0.0156	0.1601	0.9497	0.9309	0.9939	0.9997	0.0144
23127	COLGALT2	-0.0093	-0.0177	0.0411	0.0047	0.06	0.9006	0.9621	0.8591	0.9997	0.0308
132158	GLYCTK	0.0501	0.0549	-0.0323	-0.003	-0.1334	0.511	0.8402	0.927	0.9997	0.0007
51291	GMIP	-0.045	-0.0392	-0.0196	-0.0039	0.1003	0.4445	0.8617	0.9471	0.9997	0.0012
10672	GNA13	-0.0133	0.0109	0.011	0.0016	0.0838	0.8998	0.9832	0.9795	0.9997	0.0364
2769	GNA15	-0.0276	-0.0379	-0.031	0.0104	0.2182	0.8502	0.9642	0.9592	0.9997	0.0001
2770	GNAI1	0.0295	0.0378	0.0358	-0.0004	-0.0929	0.7464	0.9309	0.9198	0.9997	0.0278
2782	GNB1	-0.0095	-0.0363	-0.0325	-0.0042	0.0551	0.8894	0.8028	0.8719	0.9997	0.0358
54331	GNG2	-0.0269	-0.0276	0.1141	0.0109	0.1994	0.8842	0.9733	0.8486	0.9997	0.0031
2788	GNG7	0.0009	0.0232	-0.0035	-0.003	-0.1369	0.9969	0.9776	0.9955	0.9997	0.037
84572	GNPTG	0.015	0.0438	-0.0344	-0.015	-0.1404	0.9136	0.9325	0.9337	0.9997	0.0025
2799	GNS	-0.0608	-0.0312	-0.0772	-0.0035	0.1594	0.5285	0.9682	0.8591	0.9997	0.0013
2802	GOLGA3	-0.0287	-0.0039	0.0494	0.0007	0.0825	0.6639	0.9913	0.8591	0.9997	0.0088
23015	GOLGA8A	-0.0103	-0.0043	-0.0057	-0.0074	-0.0589	0.891	0.99	0.9861	0.9997	0.0429
26003	GORASP2	0.0319	0.0059	-0.0106	-0.0049	0.0683	0.4511	0.9832	0.9651	0.9997	0.0025
2817	GPC1	-0.0167	-0.046	-0.0138	-0.0012	0.1	0.8727	0.8746	0.973	0.9997	0.0116
23171	GPD1L	0.0322	0.0019	-0.0472	-0.009	-0.3129	0.8544	0.9986	0.939	0.9997	0
2852	GPER1	0.0042	-0.0238	-0.0429	0.0101	-0.139	0.9853	0.9727	0.9333	0.9997	0.0209
10243	GPHN	0.0202	0.0762	-0.0078	-0.0079	-0.1088	0.8196	0.5127	0.9861	0.9997	0.0024
2821	GPI	0.005	0.0389	0.0071	-0.0094	-0.0894	0.9705	0.9343	0.9875	0.9997	0.0487
338328	GPIHBP1	-0.0071	-0.0751	-0.1693	-0.0303	-0.2285	0.9853	0.9502	0.8413	0.9997	0.0208
2822	GPLD1	-0.0448	-0.0553	-0.0326	0.01	0.1016	0.5527	0.807	0.9239	0.9997	0.01
10457	GPNMB	-0.0296	0.0554	-0.1015	0.0093	0.3174	0.9342	0.9688	0.9212	0.9997	0.0062
29933	GPR132	0.0039	0.0124	-0.0102	-0.0037	0.0438	0.9242	0.936	0.9333	0.9997	0.0011
7107	GPR137B	0.0145	0.0131	-0.0392	0.003	0.1871	0.9392	0.9873	0.9427	0.9997	0.0017
115330	GPR146	0.0186	0.0475	0.0013	0.0034	-0.1562	0.8531	0.8665	0.9978	0.9997	0
2857	GPR34	-0.0317	-0.0569	0.0013	-0.0074	0.1774	0.8363	0.9348	0.9978	0.9997	0.0042
8477	GPR65	-0.0247	-0.0236	-0.0086	-0.0046	0.0778	0.651	0.936	0.9767	0.9997	0.0025
8111	GPR68	-0.0226	0.0134	-0.0366	-0.0078	0.1047	0.7331	0.969	0.8769	0.9997	0.0002
27198	HCAR1	0.0801	-0.0483	-0.0736	0.0291	-0.1859	0.6345	0.9682	0.9192	0.9997	0.0278
285513	GPRIN3	0.006	0.01	-0.021	-0.0063	0.0563	0.9337	0.9708	0.9192	0.9997	0.0195
2873	GPS1	-0.0227	0.0229	0.0593	-0.0025	-0.0859	0.7936	0.9682	0.8582	0.9997	0.025
29899	GPSM2	-0.015	-0.0053	0.0317	0.0124	0.1151	0.9129	0.9931	0.939	0.9997	0.0169
63940	GPSM3	-0.0432	-0.0012	-0.0817	-0.0108	0.1854	0.7678	0.9987	0.8757	0.9997	0.0035
2875	GPT	0.0902	0.1142	0.0476	-0.0034	-0.2414	0.519	0.8003	0.9435	0.9997	0.0008
84706	GPT2	0.0325	0.0684	0.0926	0.0244	-0.2111	0.8826	0.9369	0.8854	0.9997	0.0104
2876	GPX1	-0.0343	-0.0387	0.0706	0.0022	0.1867	0.8296	0.9682	0.8941	0.9997	0.004
26585	GREM1	-0.0176	0.1039	0.3627	-0.0568	0.3588	0.9694	0.9553	0.7361	0.9997	0.0106
64388	GREM2	0.0146	0.0343	-0.0021	-0.0127	0.1098	0.872	0.9244	0.9953	0.9997	0.0008
2905	GRIN2C	0.0018	-0.0039	0.0185	0.003	0.0399	0.974	0.9867	0.8951	0.9997	0.0268
2896	GRN	-0.0532	0.013	-0.0225	0.0072	0.1396	0.6966	0.9873	0.9726	0.9997	0.0365
55876	GSDMB	0.0128	0.0429	-0.0065	-0.0062	-0.1765	0.9146	0.9088	0.9887	0.9997	0
2941	GSTA4	-0.0068	-0.0022	0.0202	0.0045	-0.1037	0.9657	0.9968	0.9691	0.9997	0.0466
119391	GSTO2	-0.0327	-0.0328	-0.0427	0.0059	-0.1931	0.8635	0.969	0.9503	0.9997	0.0076
401375	GTF2IRD2P1	0.0492	-0.0263	-0.0061	-0.0064	-0.0918	0.4721	0.9587	0.988	0.9997	0.0154
9328	GTF3C5	-0.0031	-0.007	-0.002	-0.0021	-0.0644	0.9704	0.9832	0.9944	0.9997	0.016
84705	GTPBP3	-0.0073	-0.0329	0.0106	0.0005	-0.0594	0.9293	0.8665	0.9702	0.9997	0.0402
8908	GYG2	0.0018	0.0895	0.0207	-0.0201	-0.2736	0.9967	0.9401	0.9866	0.9997	0.0128
55506	H2AFY2	0.0187	-0.0002	0.0037	0.0036	0.0942	0.866	0.9994	0.9939	0.9997	0.0331
3033	HADH	0.0592	0.0951	0.0419	0.0119	-0.2416	0.6682	0.8056	0.9434	0.9997	0.0001
3028	HSD17B10	-0.012	0.0346	0.0232	0.0058	-0.0812	0.8937	0.9047	0.9362	0.9997	0.015
8520	HAT1	-0.0196	-0.0288	0.0041	0.0001	0.0953	0.8346	0.9553	0.9932	0.9997	0.0148
54930	HAUS4	0.0073	-0.0027	-0.0019	-0.0047	-0.0993	0.9507	0.9945	0.9965	0.9997	0.0092
84868	HAVCR2	-0.0773	-0.0363	0.0086	0.0157	0.3127	0.6655	0.9708	0.9932	0.9997	0.0001
10456	HAX1	0.0602	0.0178	0.0057	0.0033	-0.1636	0.3822	0.969	0.9895	0.9997	0
10255	HCG9	0.0139	-0.0008	0.0162	-0.0015	0.0374	0.6679	0.9968	0.9013	0.9997	0.0184
3055	HCK	-0.1075	0.0125	-0.0362	0.0029	0.1666	0.2153	0.9865	0.9384	0.9997	0.0008
3059	HCLS1	-0.1008	-0.0328	-0.0704	-0.0058	0.1879	0.5052	0.9744	0.9214	0.9997	0.0271
10870	HCST	-0.0005	0.012	-0.0989	0.0096	0.2176	0.9988	0.9902	0.8865	0.9997	0.0146
3065	HDAC1	0.0398	0.0126	-0.0365	0.0064	-0.0774	0.5502	0.9778	0.901	0.9997	0.0344
51020	HDDC2	0.0349	-0.011	0.0102	-0.0039	-0.0999	0.635	0.9819	0.9795	0.9997	0.0043
374659	HDDC3	0.0807	0.0099	0.0151	0.0001	-0.175	0.2837	0.9867	0.973	0.9997	0
57493	HEG1	0.0212	0.0674	0.0001	0.0054	0.1366	0.8937	0.8746	0.9997	0.9997	0.0215
3074	HEXB	0.0224	0.0224	-0.0132	-0.0021	0.1538	0.8377	0.9682	0.9794	0.9997	0.0003
51751	HIGD1B	0.016	-0.022	0.0456	0.0074	-0.1499	0.9322	0.9778	0.9317	0.9997	0.0169
192286	HIGD2A	0.0103	0.0252	0.035	0.0025	-0.103	0.9174	0.9553	0.9062	0.9997	0.0019
84681	HINT2	0.0251	-0.0291	0.0311	0.0014	-0.1396	0.8109	0.9623	0.9351	0.9997	0.0009
135114	HINT3	-0.0731	-0.0125	-0.0141	-0.0182	-0.1661	0.6362	0.99	0.9866	0.9997	0.0332
8479	HIRIP3	0.0102	0.0163	0.0229	0.0028	-0.1086	0.9386	0.9762	0.9592	0.9997	0.0116
3109	HLA-DMB	-0.1269	0.025	-0.0605	-0.0236	0.2845	0.4504	0.9832	0.9399	0.9997	0.0013
3113	HLA-DPA1	-0.1172	0.08	-0.1149	-0.0235	0.2005	0.5005	0.9369	0.8769	0.9997	0.0422
3115	HLA-DPB1	-0.0532	0.0611	0.0011	0.0003	0.1779	0.7489	0.9401	0.9991	0.9997	0.0193
3122	HLA-DRA	-0.1093	0.0201	-0.0996	-0.022	0.3076	0.511	0.9867	0.8884	0.9997	0.0003
3125	HLA-DRB3	-0.0109	0.1761	-0.0452	-0.0008	0.2495	0.9748	0.773	0.9691	0.9997	0.0257
3126	HLA-DRB4	-0.2315	0.129	0.1265	0.0057	0.3785	0.4645	0.9545	0.9323	0.9997	0.0364
81502	HM13	0.024	0.0325	0.0765	0.018	0.1085	0.8502	0.9682	0.8591	0.9997	0.0431
10042	HMGXB4	0.0243	0.005	0.0038	-0.0043	-0.0567	0.6636	0.9884	0.9895	0.9997	0.0459
3162	HMOX1	-0.074	0.0016	-0.0273	0.004	0.2721	0.5105	0.9986	0.9659	0.9997	0
3163	HMOX2	-0.0033	-0.0085	0.0372	0.0083	0.0407	0.9488	0.9682	0.8316	0.9997	0.0146
51155	HN1	-0.0282	0.0021	0.0442	0.0107	0.1097	0.753	0.9968	0.889	0.9997	0.0059
3181	HNRNPA2B1	0.015	0.0254	0.0389	-0.0036	0.1035	0.8805	0.9621	0.9012	0.9997	0.005
11100	HNRNPUL1	-0.0249	0.0377	0.0026	-0.0086	-0.073	0.7023	0.8617	0.9939	0.9997	0.0177
389674	HNRNPA1P4	-0.0436	0.042	0.084	-0.0027	-0.1292	0.7439	0.9587	0.8651	0.9997	0.0397
29911	HOOK2	0.0496	-0.0253	0.0411	0.0014	-0.1497	0.726	0.9744	0.9423	0.9997	0.0215
3199	HOXA2	0.0221	-0.0033	0.0351	0.0152	-0.0874	0.7669	0.9942	0.8969	0.9997	0.0079
3217	HOXB7	0.0298	-0.0238	-0.0258	-0.0123	-0.1003	0.7672	0.9682	0.9514	0.9997	0.0302
3218	HOXB8	0.0498	-0.0134	0.0388	0.0123	-0.1461	0.7445	0.9875	0.9542	0.9997	0.0425
3240	HP	-0.0354	0.0035	0.0811	0.0017	0.178	0.8377	0.9968	0.8833	0.9997	0.0126
27306	HPGDS	-0.0009	-0.0114	0.0065	0.0025	0.0434	0.986	0.9369	0.9644	0.9997	0.0007
10855	HPSE	-0.0259	0	0.0059	0.0037	0.0645	0.5758	0.9997	0.9816	0.9997	0.0061
11145	PLA2G16	0.0517	0.0514	0.0185	-0.0076	-0.1713	0.7195	0.9482	0.9798	0.9997	0.0082
10247	RIDA	0.0688	0.0251	-0.0107	0.0089	-0.1542	0.5311	0.9706	0.9871	0.9997	0.008
150274	HSCB	0.0163	-0.0213	-0.0379	-0.0053	-0.1175	0.9063	0.969	0.927	0.9997	0.0176
3290	HSD11B1	-0.0833	-0.1902	-0.1182	0.0073	0.3544	0.7509	0.773	0.9083	0.9997	0.0018
51478	HSD17B7	0.0191	0.0308	-0.0844	-0.0122	-0.1509	0.9135	0.9682	0.8651	0.9997	0.0137
7923	HSD17B8	0.0206	0.017	0.05	0.0004	-0.1691	0.8712	0.9778	0.9013	0.9997	0.0002
3320	HSP90AA1	-0.0135	0.0004	-0.068	-0.0001	0.1343	0.9233	0.9987	0.8651	0.9997	0.0041
3310	HSPA6	-0.0349	0.0396	-0.0068	-0.0076	0.1467	0.7784	0.9553	0.9913	0.9997	0.0061
3312	HSPA8	0.0126	0.0086	-0.0233	-0.0059	0.1115	0.9353	0.99	0.9651	0.9997	0.0379
3316	HSPB2	-0.0095	0.002	-0.0921	-0.013	-0.1244	0.9514	0.997	0.8316	0.9997	0.0149
26353	HSPB8	-0.1481	-0.0183	0.1423	0.0534	0.3213	0.394	0.9882	0.8591	0.9997	0.0005
5654	HTRA1	-0.0205	-0.0184	-0.1421	-0.01	0.1739	0.9213	0.9832	0.8316	0.9997	0.0145
27429	HTRA2	0.0252	0.012	-0.0187	-0.009	-0.0699	0.6804	0.9716	0.9424	0.9997	0.0183
54768	HYDIN	0.0108	0.0161	-0.0065	0.0012	-0.049	0.8235	0.9442	0.9768	0.9997	0.0168
81888	HYI	0.021	0.0239	-0.0033	-0.0035	-0.1841	0.8402	0.9682	0.9943	0.9997	0
3382	ICA1	0.0765	0.0108	0.0235	0.0001	-0.1194	0.4511	0.9875	0.9688	0.9997	0.0418
3398	ID2	-0.0131	-0.0494	-0.0296	0.0098	0.1559	0.9477	0.9531	0.9651	0.9997	0.0183
3420	IDH3B	0.0131	0.033	-0.0136	-0.0077	-0.126	0.8437	0.8617	0.9613	0.9997	0
3421	IDH3G	0.0045	0.0645	-0.003	-0.0116	-0.096	0.9653	0.5164	0.9938	0.9997	0.0024
389792	IER5L	0.004	-0.0247	-0.049	-0.0087	0.0866	0.9741	0.9666	0.8739	0.9997	0.0288
10437	IFI30	-0.138	0.0777	-0.003	-0.0032	0.2864	0.4445	0.9482	0.9978	0.9997	0.0029
10261	IGSF6	-0.0196	0.0181	-0.0983	-0.0017	0.221	0.9213	0.9832	0.8591	0.9997	0.0005
3594	IL12RB1	-0.0012	0.0064	0.0002	0.0022	0.046	0.9865	0.9776	0.9991	0.9997	0.0072
53342	IL17D	-0.0337	0.002	0.1127	0.0174	0.2465	0.8809	0.9987	0.8701	0.9997	0.0027
83943	IMMP2L	0.0485	0.0309	-0.0095	0.007	-0.1104	0.5264	0.9542	0.9827	0.9997	0.0066
55364	IMPACT	-0.0352	0.0146	0.0738	0.0002	-0.0718	0.5966	0.9692	0.8316	0.9997	0.0425
54928	IMPAD1	0.0346	-0.0248	0.049	0.0117	0.1054	0.7404	0.9682	0.8994	0.9997	0.0295
27124	INPP5J	-0.0102	0.0413	-0.0823	0.004	-0.1817	0.9694	0.9682	0.91	0.9997	0.0387
3640	INSL3	0.0007	-0.0029	0.0068	0.0028	0.0286	0.989	0.9873	0.9613	0.9997	0.0437
10022	INSL5	0.0173	0.0082	0.0119	-0.0004	-0.0615	0.7951	0.9828	0.9691	0.9997	0.0403
3843	IPO5	0.0172	0.0604	0.0635	-0.0062	-0.0936	0.8767	0.8028	0.8591	0.9997	0.0305
8826	IQGAP1	-0.0704	-0.0049	0.0215	0.0044	0.1514	0.4289	0.9942	0.9666	0.9997	0.0013
3654	IRAK1	-0.1114	-0.05	0.0123	-0.0026	0.1247	0.1746	0.9245	0.982	0.9997	0.0154
3394	IRF8	-0.021	0.1202	-0.0151	-0.002	0.2225	0.945	0.8665	0.989	0.9997	0.0318
50805	IRX4	-0.0469	0.0217	-0.0502	0.0173	-0.1429	0.7302	0.9778	0.9239	0.9997	0.0228
122961	ISCA2	0.0775	0.0059	-0.0038	0.0022	-0.0172	0.0043	0.984	0.9884	0.9997	0.6641
23479	ISCU	0.0032	0.0306	0.0129	0.0005	-0.0736	0.9714	0.8866	0.9651	0.9997	0.0078
140862	ISM1	-0.0286	0.0204	-0.0073	0.0146	0.2606	0.924	0.9875	0.9949	0.9997	0.0109
8515	ITGA10	-0.0187	-0.0339	-0.0345	0.0027	-0.0865	0.8278	0.9284	0.9151	0.9997	0.0175
3683	ITGAL	-0.002	0.0128	-0.0551	-0.0001	0.0705	0.9853	0.969	0.8316	0.9997	0.0124
3684	ITGAM	-0.0618	-0.0228	-0.0357	0.0055	0.2306	0.596	0.9761	0.948	0.9997	0
3685	ITGAV	-0.0082	-0.0099	0.0511	0.0069	0.2161	0.9675	0.99	0.9238	0.9997	0.0002
3687	ITGAX	-0.0842	-0.0163	-0.0236	0.0011	0.1586	0.388	0.9828	0.9683	0.9997	0.0031
3689	ITGB2	-0.1295	-0.0068	0.0051	-0.0022	0.3424	0.5193	0.9955	0.9966	0.9997	0.001
3693	ITGB5	-0.0806	-0.0677	0.0572	0.0171	0.1551	0.4344	0.8665	0.9083	0.9997	0.0057
221895	JAZF1	-0.0339	0.0354	0.0569	0.0076	0.0914	0.671	0.9309	0.8591	0.9997	0.0185
57158	JPH2	0.0465	0.0396	-0.006	0.0027	-0.0691	0.4128	0.8617	0.9865	0.9997	0.0356
3727	JUND	-0.0597	-0.0166	-0.0677	-0.0028	0.1289	0.5749	0.9819	0.8764	0.9997	0.0214
3735	KARS	-0.0029	0.0154	-0.0003	0.0039	-0.0731	0.975	0.9682	0.9991	0.9997	0.0109
2648	KAT2A	-0.046	0.0254	0.055	-0.0009	-0.1329	0.7028	0.969	0.9116	0.9997	0.021
3751	KCND2	-0.0283	-0.0227	-0.0005	-0.0011	0.1403	0.7873	0.9682	0.9991	0.9997	0.0012
3759	KCNJ2	0.0203	0.0105	0.1385	-0.0001	0.209	0.94	0.9921	0.8582	0.9997	0.0188
3762	KCNJ5	-0.0131	-0.0004	-0.023	0.0033	0.0778	0.8059	0.9987	0.9044	0.9997	0.0002
56659	KCNK13	-0.0171	0.0211	-0.0023	0.0018	0.0548	0.6965	0.9088	0.992	0.9997	0.0066
3776	KCNK2	-0.0516	0.0017	0.1679	-0.0067	0.2323	0.8052	0.9987	0.8316	0.9997	0.0077
386617	KCTD8	0.019	0.0177	-0.0392	0.0001	-0.0887	0.7975	0.9682	0.8764	0.9997	0.0041
11081	KERA	0.1119	-0.002	0.0438	0.0106	0.2273	0.4705	0.9987	0.9593	0.9997	0.0066
57291	DANCR	0.0131	0.0097	0.0024	-0.0048	-0.0794	0.8995	0.9832	0.9949	0.9997	0.0451
57212	TP73-AS1	-0.0128	-0.0281	0.0326	-0.003	-0.0835	0.8806	0.9365	0.9071	0.9997	0.0087
23251	KIAA1024	-0.0012	-0.0058	0.0036	-0.0005	0.0283	0.9772	0.969	0.9795	0.9997	0.0288
26128	KIF1BP	0.0352	-0.0515	-0.054	0.0066	0.0989	0.7258	0.8806	0.8773	0.9997	0.0364
25962	KIAA1429	0.0042	0.0065	0.0508	-0.0031	-0.1011	0.964	0.9867	0.8413	0.9997	0.0003
57650	KIAA1524	-0.0019	-0.0206	-0.0027	-0.0005	0.0342	0.9645	0.791	0.9861	0.9997	0.0098
57698	SHTN1	-0.0407	-0.0563	-0.0084	0.0085	0.2548	0.7927	0.9369	0.9911	0.9997	0
3835	KIF22	0.0267	-0.0122	0.0263	0.0071	-0.1258	0.7698	0.9819	0.9411	0.9997	0.0012
7071	KLF10	-0.0331	0.0214	0.0598	0.0058	0.1146	0.759	0.969	0.8769	0.9997	0.0205
28999	KLF15	0.0327	0.007	-0.0523	0.0095	-0.1446	0.7903	0.9905	0.9087	0.9997	0.0053
23588	KLHDC2	0.0291	-0.006	-0.0039	-0.0076	-0.086	0.7464	0.99	0.9935	0.9997	0.0443
126823	KLHDC9	0.0544	-0.033	-0.0498	-0.0038	-0.1314	0.5005	0.9531	0.8833	0.9997	0.0018
9903	KLHL21	0.0024	-0.004	-0.0755	-0.0118	-0.1671	0.9917	0.9946	0.8738	0.9997	0.0036
5650	KLK7	-0.057	0.0298	0.0365	-0.0162	0.3075	0.8778	0.9872	0.9809	0.9997	0.0356
3836	KPNA1	-0.0009	-0.0429	-0.0129	0.002	0.0981	0.9964	0.9239	0.9779	0.9997	0.027
3838	KPNA2	-0.0046	0.0256	0.0272	0.0069	0.0896	0.9704	0.9623	0.9362	0.9997	0.0246
25984	KRT23	0.0071	0.0643	0.0023	-0.0271	0.2081	0.9853	0.9621	0.9978	0.9997	0.0402
319101	KRT73	-0.009	-0.0065	-0.0008	0.0023	0.0236	0.714	0.9682	0.9949	0.9997	0.0483
200185	KRTCAP2	0.0261	0.0064	-0.0152	-0.0047	-0.0779	0.7429	0.99	0.9688	0.9997	0.0365
79944	L2HGDH	0.0162	-0.0162	-0.003	0.0058	-0.0847	0.8276	0.9682	0.9932	0.9997	0.0057
114294	LACTB	-0.004	-0.0075	-0.0087	0.0012	0.1892	0.986	0.9912	0.989	0.9997	0.0006
3916	LAMP1	-0.0143	-0.0031	0.0138	0.013	0.0698	0.8635	0.9942	0.9676	0.9997	0.0366
7805	LAPTM5	-0.0871	0.0967	-0.0062	-0.0052	0.218	0.61	0.8806	0.9949	0.9997	0.0107
81887	LAS1L	0.0007	-0.0232	0.0029	-0.0019	-0.065	0.9964	0.9482	0.9932	0.9997	0.0361
7462	LAT2	-0.0439	0.0054	-0.0343	0.0002	0.0891	0.4907	0.99	0.9083	0.9997	0.0094
253558	LCLAT1	0.004	-0.0359	-0.0109	0.0053	0.1355	0.9779	0.9369	0.9813	0.9997	0.0007
3936	LCP1	-0.1464	0.0254	-0.0695	-0.0041	0.3609	0.4537	0.9867	0.9413	0.9997	0.0004
197257	LDHD	0.1352	0.1233	0.0167	-0.0123	-0.2368	0.3458	0.7956	0.9861	0.9997	0.0027
3949	LDLR	0.0476	0.1483	0.0419	-0.0225	-0.2405	0.8744	0.8479	0.9715	0.9997	0.0454
7044	LEFTY2	-0.006	-0.0276	0.0848	0.01	-0.2228	0.9819	0.9747	0.8773	0.9997	0.001
25875	LETMD1	0.0192	0.011	-0.012	-0.0064	-0.1606	0.8737	0.9865	0.9808	0.9997	0.0002
85329	LGALS12	0.0835	0.0938	0.0306	0.0068	-0.2964	0.6684	0.9219	0.9757	0.9997	0.0009
55203	LGI2	0.0062	0.0354	0.0355	-0.0045	0.1429	0.956	0.9245	0.9107	0.9997	0
163175	LGI4	0.0011	-0.0117	-0.0358	-0.0024	-0.088	0.9926	0.9778	0.8877	0.9997	0.0058
5641	LGMN	-0.0487	0.0432	-0.0267	-0.0063	0.2434	0.8338	0.969	0.9798	0.9997	0.0109
59352	LGR6	-0.05	0.0059	0.0017	0.0249	-0.1585	0.7552	0.9945	0.9978	0.9997	0.0354
1939	EIF2D	-0.0108	-0.0135	0.0256	-0.0066	-0.0969	0.9075	0.9716	0.9267	0.9997	0.0021
3973	LHCGR	-0.0569	-0.0774	-0.0162	0.0008	0.192	0.5646	0.7956	0.9768	0.9997	0.0001
10184	LHFPL2	-0.0879	0.0097	0.177	-0.0158	0.1806	0.5353	0.9912	0.8066	0.9997	0.0189
11027	LILRA2	-0.0465	0.0004	0.0139	0.0152	0.1455	0.6639	0.9991	0.9807	0.9997	0.0038
353514	LILRA5	-0.0902	0.0214	-0.0531	-0.0064	0.1209	0.2837	0.9695	0.8941	0.9997	0.0162
10288	LILRB2	-0.0541	0.0012	0.008	-0.006	0.1257	0.4721	0.9985	0.9861	0.9997	0.0015
11006	LILRB4	-0.0556	0.0025	-0.0322	0.0071	0.1305	0.5569	0.9968	0.9399	0.9997	0.0076
10990	LILRB5	-0.0108	0.0529	0.0604	-0.0009	0.2936	0.9687	0.9682	0.9341	0.9997	0.0002
64130	LIN7B	0.0212	-0.011	0.0165	-0.0008	-0.0863	0.7658	0.9784	0.9592	0.9997	0.0058
128077	LIX1L	0.0562	0.0466	-0.0328	-0.0019	-0.0898	0.4443	0.8743	0.9239	0.9997	0.031
81562	LMAN2L	0.0727	0.0349	-0.0381	-0.0023	-0.0958	0.2534	0.931	0.9083	0.9997	0.012
55885	LMO3	0.0644	0.0563	0.1328	0.025	-0.2804	0.8135	0.9682	0.8809	0.9997	0.015
100127993	RPL15P5	-0.046	0.0343	0.028	0.0012	-0.0876	0.5405	0.9369	0.9362	0.9997	0.0353
100129461	LYRM4-AS1	0.005	-0.0036	0.0054	0.0009	0.0282	0.8828	0.9828	0.9688	0.9997	0.0335
100129781	MIR193BHG	-0.0069	-0.0405	0.0613	0.0029	-0.1107	0.9607	0.9348	0.8662	0.9997	0.015
100130562	RPS2P5	-0.091	-0.0478	-0.0026	0.0161	-0.1872	0.4942	0.9621	0.9974	0.9997	0.0087
100131176	WDR86-AS1	0.0034	0.02	-0.0049	-0.0024	-0.057	0.9619	0.9369	0.9851	0.9997	0.0146
100131713	RPL29P11	-0.0035	-0.0074	-0.0112	-0.0035	-0.128	0.9865	0.9902	0.9849	0.9997	0.0155
100131785	LOC100131785	0.001	0.0036	0.0141	-0.0046	-0.0874	0.9948	0.9942	0.9706	0.9997	0.0201
100132037	RPS29P10	-0.0455	0.0181	0.0208	-0.0049	-0.1507	0.6999	0.9797	0.971	0.9997	0.0056
100132439	FAM27E4	0.0048	0.0108	0.0029	0.0076	-0.0613	0.9429	0.9682	0.9906	0.9997	0.0042
100133182	LOC100133182	-0.012	-0.0013	0.0168	0.0017	-0.0333	0.7352	0.9945	0.8972	0.9997	0.0495
145853	C15orf61	0.036	-0.0049	0.0031	0.0007	-0.0699	0.5701	0.99	0.9932	0.9997	0.0421
151658	LINC00635	0.0078	-0.0059	-0.0055	0.0001	0.0361	0.8074	0.969	0.9691	0.9997	0.0065
255480	TBX5-AS1	0.0167	-0.0095	0.012	-0.0009	0.0235	0.3691	0.9357	0.8847	0.9997	0.0331
283412	RPL29P12	0.0046	-0.0013	0.0207	0.0053	-0.1079	0.9679	0.9974	0.9505	0.9997	0.0015
284395	LOC284395	-0.0031	0.0018	-0.0113	-0.0015	-0.0357	0.9371	0.9902	0.9192	0.9997	0.0044
285074	LOC285074	-0.0055	-0.0149	-0.0222	-0.0031	-0.1129	0.9696	0.9786	0.964	0.9997	0.0125
285095	LOC285095	0.0525	0.0773	0.1328	0.0136	-0.1473	0.6949	0.8617	0.8316	0.9997	0.0209
338799	LINC01089	-0.0113	-0.0408	-0.004	0.0042	-0.0582	0.8751	0.8021	0.989	0.9997	0.0415
339970	GCOM2	-0.0261	0.0684	-0.0603	-0.0115	-0.129	0.8712	0.8841	0.9093	0.9997	0.0461
340260	UNCX	0.0064	-0.0001	-0.0169	-0.0019	-0.0432	0.9002	0.9995	0.9185	0.9997	0.0225
388588	SMIM1	0.0378	0.0226	0.0099	0.0089	-0.1573	0.7544	0.9716	0.9871	0.9997	0.0029
389203	SMIM20	0.0636	0.0259	0.0304	0.0083	-0.0325	0.0244	0.8683	0.8651	0.9997	0.2271
389362	PSMG4	-0.0217	-0.0022	0.0279	-0.001	-0.0706	0.7572	0.9946	0.9192	0.9997	0.0302
391019	RPL29P6	-0.0306	0.0346	0.084	0.0054	-0.2209	0.8924	0.9716	0.9074	0.9997	0.0071
391811	POLD2P1	0.0244	0.0634	0.0403	0.0005	-0.1316	0.8143	0.8028	0.9172	0.9997	0.0018
392437	FTLP2	-0.1154	0.0008	-0.0364	-0.0059	0.1719	0.2982	0.9987	0.9557	0.9997	0.0078
392522	RPL18AP15	-0.0063	-0.0024	-0.0316	-0.0078	-0.0535	0.9338	0.9942	0.8739	0.9997	0.0388
399748	CAP1P2	-0.0118	0.0179	-0.0387	-0.0025	0.0973	0.9135	0.9686	0.9013	0.9997	0.0087
399888	FAM180B	-0.0243	-0.0183	0.2025	0.0383	0.2566	0.945	0.99	0.8413	0.9997	0.0335
399988	HSPA8P5	0.0058	0.0031	-0.0072	-0.0052	0.1125	0.9702	0.9955	0.989	0.9997	0.0241
400027	LINC00938	-0.0303	-0.0161	0.0037	0.0025	-0.0844	0.7305	0.9724	0.9939	0.9997	0.0439
400578	KRT16P2	-0.1121	-0.0683	0.0566	-0.0239	0.2859	0.6242	0.9682	0.9624	0.9997	0.0112
401052	LOC401052	0.0575	0.024	0.0839	0.013	-0.1991	0.7302	0.9805	0.8872	0.9997	0.0075
401357	LOC401357	-0.0085	0.0187	0.0476	-0.0059	-0.0841	0.9401	0.9682	0.8716	0.9997	0.0253
401431	ATP6V0E2-AS1	0.0197	-0.0103	-0.02	0.004	-0.0917	0.7513	0.9776	0.9337	0.9997	0.0005
440059	LOC440059	0.013	0.0084	-0.0098	0.0023	-0.0253	0.5536	0.9553	0.9222	0.9997	0.0353
440132	LINC00545	-0.0373	-0.0364	0.0594	0.0051	0.1469	0.6371	0.9272	0.8591	0.9997	0
440737	RPL35P1	-0.0019	-0.0192	0.0231	-0.0003	-0.1083	0.9913	0.969	0.957	0.9997	0.009
440829	SHISA8	-0.0038	-0.006	-0.025	-0.0009	-0.026	0.9158	0.9682	0.8316	0.9997	0.0456
440993	LINC00969	-0.0419	-0.0421	-0.0325	-0.0166	-0.0905	0.5596	0.8806	0.9198	0.9997	0.0169
441246	RPL35P5	0.027	-0.0184	0.0148	-0.0022	-0.0881	0.7288	0.9682	0.9688	0.9997	0.012
441481	GPX1P1	-0.0538	-0.0188	0.0456	0.0226	0.1511	0.6457	0.9786	0.9262	0.9997	0.0071
552889	ATXN7L3B	0.0075	0.0042	0.0149	-0.0032	-0.0824	0.9351	0.9902	0.9644	0.9997	0.0059
572558	PGM5-AS1	0.0158	0.007	-0.0037	0.0049	-0.0642	0.8248	0.9867	0.9913	0.9997	0.0412
641977	SEPT7P2	-0.005	-0.0032	-0.0043	0.0024	-0.0355	0.9139	0.9875	0.9807	0.9997	0.0332
642590	LOC642590	-0.0373	0.025	0.0506	0.0015	0.0985	0.638	0.9641	0.8716	0.9997	0.0103
643531	RPL29P26	0.0106	-0.0107	0.0329	0.0091	-0.0894	0.9141	0.9808	0.9116	0.9997	0.0076
643949	RPLP2P3	-0.049	0.0182	0.0541	-0.0016	-0.1648	0.7331	0.9832	0.9232	0.9997	0.0104
644096	SDHAF1	0.0179	-0.0292	-0.0292	-0.0059	-0.0744	0.7835	0.9088	0.9013	0.9997	0.0079
644315	RPS7P11	0.0042	-0.0181	0.028	0.0077	-0.1112	0.9814	0.9776	0.9528	0.9997	0.0276
644511	RPL13AP6	-0.021	0.0076	0.0976	-0.0003	-0.1139	0.8803	0.99	0.8316	0.9997	0.0377
644563	LOC644563	0.0034	-0.0077	0.0782	0.0014	0.0901	0.9817	0.9882	0.8316	0.9997	0.0325
644684	BMS1P12	0.0015	-0.0067	0.0199	0.0034	0.0843	0.9923	0.99	0.9592	0.9997	0.0325
644990	THRB-AS1	0.0164	-0.0135	0.0136	-0.0014	-0.0619	0.7697	0.9682	0.9584	0.9997	0.0134
645203	TMEM14DP	0.0304	0.0222	0.079	0.0159	-0.1309	0.7825	0.969	0.8486	0.9997	0.0055
645212	EIF3J-AS1	0.0094	-0.0163	0.0003	0.0036	-0.0481	0.8402	0.9369	0.999	0.9997	0.0113
646766	RPL35P2	-0.0168	-0.0169	0.0088	-0.0042	-0.1034	0.8531	0.9688	0.9818	0.9997	0.0032
647285	RPL29P9	-0.0195	0.0225	0.1225	0.0053	-0.1509	0.9091	0.9771	0.8316	0.9997	0.0115
653458	BMS1P9	0.048	0.0565	0.1221	0.02	-0.2749	0.853	0.9682	0.8773	0.9997	0.0071
654350	RPL9P25	0.0083	-0.0063	-0.0802	-0.0116	-0.1354	0.9607	0.9925	0.8591	0.9997	0.0119
678655	CD27-AS1	0.0232	-0.005	-0.0372	-0.0026	-0.117	0.8137	0.9921	0.9192	0.9997	0.0038
727865	RPL9P32	0.0247	0.0242	0.0804	-0.0058	-0.1465	0.8502	0.969	0.8591	0.9997	0.0044
728453	RPS28P6	0.0485	-0.0091	-0.0016	-0.0005	-0.1333	0.6889	0.99	0.9978	0.9997	0.0228
728519	LOC728519	0.004	-0.0147	0.014	0.0013	0.0638	0.9641	0.9682	0.9639	0.9997	0.0288
728640	FAM133CP	-0.0025	-0.0047	-0.0403	-0.0057	-0.0731	0.9846	0.9902	0.8767	0.9997	0.0305
728820	RPL29P15	-0.0073	0.0102	0.1184	0.0127	-0.1695	0.9757	0.9902	0.8582	0.9997	0.0277
729009	FTH1P20	-0.0679	-0.0265	0.1017	0.0158	0.2559	0.7487	0.9832	0.8941	0.9997	0.0066
729086	LOC729086	-0.0392	0.0172	0.0535	0.001	0.1496	0.8048	0.9832	0.9262	0.9997	0.0304
729252	KRT16P1	-0.0802	-0.0327	0.0067	-0.0154	0.1373	0.4938	0.9682	0.9931	0.9997	0.0379
729317	LOC729317	0.0226	0.0157	0.0341	0.0132	-0.0862	0.8059	0.9725	0.9192	0.9997	0.0325
729680	LOC729680	-0.0411	-0.0229	0.0368	0.003	0.0881	0.4645	0.9545	0.8773	0.9997	0.0032
729760	RPL12P18	0.0175	-0.011	-0.0192	0.0006	-0.0301	0.465	0.9369	0.8591	0.9997	0.0262
729769	UQCRHP2	0.0272	0.0432	0.0813	0.011	-0.143	0.8345	0.9437	0.8591	0.9997	0.0071
729903	RPS16P10	0.0286	0.0203	-0.0281	-0.0044	-0.0733	0.6511	0.9626	0.9172	0.9997	0.0189
730098	LOC730098	-0.0188	-0.0267	0.0808	-0.0007	-0.1478	0.8298	0.9553	0.8316	0.9997	0
730183	LOC730183	0.016	-0.0273	-0.0137	0.007	-0.0989	0.8204	0.9309	0.9651	0.9997	0.0004
91461	PKDCC	-0.0437	0.0164	0.0445	-0.0134	-0.1717	0.7618	0.9832	0.9385	0.9997	0.0071
92249	LINC01278	0.0162	0.0057	-0.0024	0.0012	-0.0792	0.8663	0.99	0.9949	0.9997	0.0418
4015	LOX	-0.0215	-0.055	-0.0118	0.0019	0.3144	0.9233	0.9559	0.9888	0.9997	0
57121	LPAR5	0.0049	-0.0565	-0.0923	0.0077	0.1689	0.9736	0.8617	0.8316	0.9997	0.0001
23175	LPIN1	0.1478	0.1633	-0.0429	-0.0059	-0.2657	0.3532	0.6358	0.9651	0.9997	0.0024
4023	LPL	0.1126	0.0586	-0.0472	-0.0212	-0.2708	0.6581	0.9686	0.9702	0.9997	0.0341
54886	PLPPR1	-0.0127	-0.0045	-0.0374	-0.0001	-0.0788	0.8991	0.9913	0.9017	0.9997	0.038
9404	LPXN	-0.065	0.0355	-0.08	0.0134	0.1658	0.6467	0.9682	0.8809	0.9997	0.0176
26018	LRIG1	0.1221	0.0505	0.0937	-0.0011	-0.1418	0.2617	0.9485	0.862	0.9997	0.0367
10128	LRPPRC	0.0375	0.0177	0.0474	-0.0004	-0.0873	0.61	0.9682	0.8738	0.9997	0.0201
79442	LRRC2	0.0205	0.0125	-0.0214	-0.0092	0.0959	0.7401	0.969	0.927	0.9997	0.0002
126364	LRRC25	-0.0257	0.0312	-0.0042	-0.0096	0.1042	0.8043	0.9559	0.9932	0.9997	0.0181
26231	LRRC29	0.023	0.0076	-0.0079	0.0062	-0.0537	0.6345	0.9799	0.9733	0.9997	0.0263
375387	NRROS	-0.0074	-0.0402	-0.0561	0.0011	0.1203	0.9568	0.9343	0.8755	0.9997	0.0059
57470	LRRC47	0.0162	0.0331	0.0093	-0.008	-0.0779	0.8502	0.9245	0.9807	0.9997	0.0276
57689	LRRC4C	-0.0114	0.0041	-0.0271	-0.0052	0.0853	0.9234	0.9942	0.939	0.9997	0.0476
79705	LRRK1	-0.0187	-0.0171	0.0002	-0.0036	0.0571	0.7023	0.9545	0.9993	0.9997	0.0125
4047	LSS	-0.0149	0.0998	-0.0745	-0.0139	-0.153	0.9429	0.8028	0.8903	0.9997	0.0315
9450	LY86	-0.0657	0.0051	-0.1154	0.0035	0.1799	0.6581	0.9945	0.855	0.9997	0.012
23643	LY96	0.003	0.0505	-0.0742	-0.0242	0.1794	0.9919	0.9621	0.9083	0.9997	0.0173
4067	LYN	-0.1046	0.021	-0.1641	-0.0264	0.2296	0.5005	0.984	0.8316	0.9997	0.0058
57149	LYRM1	0.0336	0.0071	-0.036	0.0017	-0.126	0.698	0.99	0.9192	0.9997	0.0011
57128	LYRM4	0.003	-0.0131	0.033	-0.021	-0.0862	0.983	0.9778	0.9192	0.9997	0.0221
10226	PLIN3	0.0051	-0.0386	-0.0157	0.0117	0.1051	0.973	0.9369	0.973	0.9997	0.0282
23499	MACF1	0.0107	-0.0557	-0.01	0.0044	0.1163	0.9286	0.807	0.9816	0.9997	0.0026
28992	MACROD1	0.0394	0.0323	-0.0637	-0.0013	-0.171	0.6569	0.9531	0.8591	0.9997	0
84232	MAF1	0.02	0.0177	-0.0402	-0.0048	-0.0807	0.8206	0.9686	0.8903	0.9997	0.0365
51025	PAM16	0.061	-0.0207	-0.0138	-0.0021	-0.1038	0.4537	0.969	0.9774	0.9997	0.0235
256691	MAMDC2	-0.0206	-0.0469	0.0301	0.0241	0.3436	0.9427	0.9682	0.9765	0.9997	0.0001
158056	MAMDC4	0.0664	0.0196	0.0312	0.007	-0.0226	0.0043	0.9245	0.8591	0.9997	0.4375
4121	MAN1A1	-0.0053	0.0051	0.085	0.0198	0.1313	0.9736	0.9934	0.8431	0.9997	0.0079
4124	MAN2A1	-0.0194	-0.026	0.0204	0.0177	0.1628	0.8646	0.9682	0.9651	0.9997	0.0001
4125	MAN2B1	-0.0697	0.0038	-0.0261	-0.0159	0.0986	0.3766	0.9945	0.9505	0.9997	0.0359
4128	MAOA	0.009	-0.0285	0.0763	-0.0006	-0.2168	0.9736	0.9784	0.9192	0.9997	0.0114
4131	MAP1B	-0.0485	-0.0417	0.0124	-0.0085	0.187	0.8137	0.9682	0.9895	0.9997	0.0393
5604	MAP2K1	0.0241	-0.1012	-0.0438	0.006	0.156	0.8494	0.5164	0.9212	0.9997	0.0014
10746	MAP3K2	0.0245	-0.016	-0.1278	-0.022	0.1413	0.881	0.9832	0.8316	0.9997	0.0256
5594	MAPK1	0.0304	-0.0051	-0.0282	0.0047	0.0756	0.6803	0.99	0.9261	0.9997	0.0408
92979	MARCH9	-0.0044	-0.0077	-0.0182	0.0023	0.0284	0.9056	0.9682	0.8651	0.9997	0.0415
8685	MARCO	0.0587	-0.1115	0.0071	-0.0002	0.264	0.844	0.9309	0.9953	0.9997	0.037
5648	MASP1	0.0221	-0.011	0.0404	0.0121	0.1126	0.7788	0.9806	0.8777	0.9997	0.0006
4150	MAZ	-0.0025	0.0248	0.0019	-0.003	0.0623	0.9748	0.9118	0.9942	0.9997	0.0107
4155	MBP	-0.0448	0.0377	-0.0483	-0.0004	0.158	0.7375	0.9682	0.926	0.9997	0.0079
4176	MCM7	-0.0313	-0.0336	-0.0176	-0.005	-0.0999	0.7546	0.9545	0.9696	0.9997	0.0331
4201	MEA1	0.0263	0.0108	0.0019	0.0053	-0.0683	0.6636	0.9776	0.9949	0.9997	0.0216
55588	MED29	-0.0086	0.0192	-0.0251	-0.012	-0.0772	0.94	0.9682	0.939	0.9997	0.048
9833	MELK	-0.0286	-0.0381	0.0176	0.002	0.0669	0.6203	0.8355	0.9468	0.9997	0.0224
10461	MERTK	0.0415	-0.0316	-0.0393	-0.006	0.1302	0.7335	0.9682	0.9337	0.9997	0.0194
55897	MESP1	0.0046	0.0412	0.1072	-0.0111	-0.2448	0.9896	0.969	0.8773	0.9997	0.0061
64745	METTL17	-0.0107	0.009	0.0382	-0.0039	-0.08	0.8926	0.9819	0.8716	0.9997	0.0053
92312	MEX3A	-0.0045	-0.0038	-0.0088	-0.0037	-0.0462	0.9461	0.99	0.9691	0.9997	0.041
9258	MFHAS1	0.0126	-0.0203	-0.021	-0.003	0.0856	0.844	0.9482	0.9239	0.9997	0.0005
64747	MFSD1	-0.0565	-0.022	-0.0379	-0.0087	0.134	0.5738	0.9706	0.9323	0.9997	0.009
11320	MGAT4A	-0.0011	-0.0105	-0.0397	0.0058	0.0762	0.9928	0.9784	0.8757	0.9997	0.0171
11282	MGAT4B	-0.0144	-0.0062	-0.0011	0.0012	0.0504	0.7984	0.9832	0.9965	0.9997	0.0479
644945	KRT16P3	-0.1053	-0.0498	0.0649	-0.0215	0.2476	0.6113	0.9686	0.9444	0.9997	0.019
284069	FAM171A2	0.0445	-0.0076	-0.0116	-0.0038	0.0184	0.0208	0.9682	0.927	0.9997	0.3667
146880	LOC146880	-0.0045	0.0102	-0.0062	0.0065	0.0894	0.9653	0.9808	0.9861	0.9997	0.005
90768	LOC90768	0.0008	-0.0014	0.0111	-0.0007	-0.0361	0.9896	0.9942	0.9369	0.9997	0.0282
375260	WASH2P	-0.0033	-0.0049	-0.0365	-0.0137	-0.1065	0.9853	0.9931	0.925	0.9997	0.021
4259	MGST3	0.0092	0.0073	0.0798	0.0086	-0.098	0.9426	0.99	0.8316	0.9997	0.018
4281	MID1	-0.0167	-0.0375	-0.0687	-0.0098	0.1326	0.9179	0.9621	0.8769	0.9997	0.02
406918	MIR129-2	0.0259	0.0185	-0.0109	0.0025	-0.0535	0.495	0.9348	0.9592	0.9997	0.0086
693192	MIR607	-0.012	0.0025	-0.0217	0.0003	-0.0477	0.7557	0.99	0.8757	0.9997	0.0052
693210	MIR625	0.0038	-0.0006	0.0108	0.0005	0.0272	0.9095	0.9968	0.9172	0.9997	0.0243
2872	MKNK2	0.0211	0.0243	-0.0909	0.0072	-0.1218	0.8912	0.9706	0.8582	0.9997	0.0425
51085	MLXIPL	0.0209	0.1112	0.0068	-0.0175	-0.3439	0.9213	0.791	0.9936	0.9997	0
64066	MMP27	0.039	0.0327	0.0342	0.0045	0.0926	0.495	0.8974	0.8877	0.9997	0.0018
4314	MMP3	-0.0602	0.0424	0.1318	-0.0028	0.183	0.7379	0.9682	0.8532	0.9997	0.0288
4330	MN1	0.0199	-0.0106	0.0213	0.0163	0.2573	0.9194	0.99	0.9768	0.9997	0
4332	MNDA	-0.0821	-0.0386	0.0568	0.0061	0.1287	0.4172	0.9606	0.9071	0.9997	0.0256
4337	MOCS1	-0.0301	0	-0.1091	-0.0013	-0.289	0.9001	0.9999	0.8757	0.9997	0.0004
84292	WDR83	0.0202	0.0345	0.0064	-0.0082	-0.0869	0.7797	0.8866	0.9861	0.9997	0.0051
64757	MARC1	-0.0194	0.0479	0.0526	-0.004	-0.2605	0.9523	0.969	0.9632	0.9997	0.0147
54996	MARC2	0.1103	0.0302	0.0114	0.0047	-0.1269	0.2295	0.9682	0.9861	0.9997	0.0271
26002	MOXD1	0.0313	0.013	-0.0021	-0.0176	0.1666	0.8371	0.9873	0.9977	0.9997	0.0073
4352	MPL	-0.0089	-0.0374	-0.047	0.0021	-0.078	0.9276	0.8806	0.8651	0.9997	0.0201
4354	MPP1	-0.0267	0.0121	0.0023	-0.0106	0.1064	0.8117	0.9832	0.9965	0.9997	0.0282
4357	MPST	0.0358	0.0081	-0.0253	0.0073	-0.1944	0.7377	0.99	0.9592	0.9997	0
9902	MRC2	0.0279	0.0339	0.0564	-0.0008	0.0897	0.7473	0.9369	0.862	0.9997	0.0257
65003	MRPL11	0.0206	0.0336	0.033	-0.0057	-0.1037	0.7873	0.9116	0.9083	0.9997	0.0009
29093	MRPL22	0.0329	-0.0097	-0.0106	0.0009	-0.0751	0.5502	0.9784	0.9717	0.9997	0.009
51253	MRPL37	0.0164	0.0305	0.0931	0.0022	-0.1258	0.8909	0.9599	0.8316	0.9997	0.0032
64976	MRPL40	0.0159	0.0119	0.0073	0.0133	-0.1353	0.892	0.9832	0.9874	0.9997	0.001
64975	MRPL41	0.0684	0.027	0.0613	0.002	-0.1331	0.5005	0.9682	0.8877	0.9997	0.0175
84311	MRPL45	0.0183	-0.0153	0.0049	0.0024	-0.084	0.8065	0.9682	0.9888	0.9997	0.0071
26589	MRPL46	0.0417	0.0259	0.0047	0.0009	-0.0849	0.4445	0.9369	0.9887	0.9997	0.0038
116540	MRPL53	0.0392	0.0385	0.0832	0.0011	-0.0949	0.6371	0.9247	0.8316	0.9997	0.0209
56945	MRPS22	0.054	0.0241	-0.0226	0.0034	-0.0608	0.2257	0.9343	0.9214	0.9997	0.0256
64951	MRPS24	0.0129	-0.0007	0.0296	-0.0045	-0.0815	0.8753	0.9987	0.9163	0.9997	0.0081
64432	MRPS25	-0.0494	-0.0223	0.0328	-0.0047	-0.0925	0.5107	0.9682	0.9262	0.9997	0.0287
64949	MRPS26	0.0506	0.0123	-0.0339	0.0099	-0.0938	0.5005	0.9819	0.9232	0.9997	0.0236
10240	MRPS31	0.0326	-0.0071	-0.0165	0.0044	-0.0835	0.5244	0.9832	0.949	0.9997	0.0017
92259	MRPS36	0.0409	0.0107	-0.0317	0	-0.0619	0.4307	0.9775	0.8877	0.9999	0.038
64969	MRPS5	0.0356	0.0278	-0.0006	-0.0061	-0.0782	0.4511	0.8956	0.9978	0.9997	0.0017
51081	MRPS7	0.0027	0.0393	0.095	0.013	-0.0814	0.9858	0.9063	0.7768	0.9997	0.041
64965	MRPS9	0.0241	0.0083	-0.0152	0.0097	-0.1182	0.6842	0.9828	0.9584	0.9997	0
84689	MS4A14	0.0206	-0.0131	0.0031	-0.0013	0.0503	0.5848	0.9621	0.9887	0.9997	0.009
51338	MS4A4A	-0.0096	-0.0351	0.0341	0.0159	0.2347	0.9628	0.9682	0.9599	0.9997	0.0002
64231	MS4A6A	-0.1058	0.0213	0.0345	-0.0017	0.3733	0.5905	0.9871	0.973	0.9997	0.0001
58475	MS4A7	0.006	-0.0273	-0.0798	-0.013	0.3729	0.9886	0.9832	0.9269	0.9997	0.0001
9242	MSC	-0.0559	-0.0626	-0.0489	0.0031	0.2331	0.6399	0.8943	0.9231	0.9997	0
4478	MSN	-0.0739	-0.007	0.0193	0.0051	0.1572	0.4172	0.9902	0.9706	0.9997	0.0012
4481	MSR1	-0.0153	-0.0068	0.005	0.0072	0.0609	0.8245	0.9867	0.9874	0.9997	0.0469
4485	MST1	-0.0259	-0.0068	-0.0444	-0.0166	-0.1119	0.8235	0.9902	0.9185	0.9997	0.0253
92140	MTDH	-0.0033	0.0107	-0.0289	0.0009	0.0713	0.9733	0.9784	0.9172	0.9997	0.0252
25902	MTHFD1L	-0.0283	0.026	0.0672	-0.0068	0.1123	0.7825	0.9682	0.8591	0.9997	0.0116
10588	MTHFS	0.0018	-0.0366	0.1085	0.0156	-0.1148	0.9926	0.9587	0.8316	0.9997	0.0327
4594	MUT	0.0522	0.0453	-0.0204	-0.0042	-0.0865	0.4504	0.8665	0.9589	0.9997	0.0264
4595	MUTYH	0.0049	0.0313	-0.0122	-0.005	-0.1116	0.9694	0.9449	0.9775	0.9997	0.0041
9961	MVP	-0.0707	0.0432	0.0302	-0.0184	0.159	0.5491	0.9599	0.9644	0.9997	0.0102
25878	MXRA5	0.0498	0.0452	0.2552	-0.0018	0.3611	0.8435	0.969	0.7909	0.9997	0.0002
91663	MYADM	-0.0381	0.0416	-0.0357	0.006	0.1546	0.8008	0.9632	0.9554	0.9997	0.0168
4615	MYD88	-0.0354	0.0067	-0.0187	-0.0095	0.1169	0.6289	0.9884	0.9592	0.9997	0.0006
4636	MYL5	0.0189	-0.0416	0.0524	0.002	-0.1362	0.8836	0.9369	0.8932	0.9997	0.0042
23026	MYO16	0.0495	0.0128	0.0361	-0.0003	-0.1003	0.5005	0.9806	0.9192	0.9997	0.0125
4542	MYO1F	-0.0141	-0.0038	-0.0006	-0.0049	0.0522	0.7981	0.99	0.9978	0.9997	0.0317
4644	MYO5A	-0.0157	-0.0203	-0.0161	0.0023	0.0916	0.8514	0.9682	0.9649	0.9997	0.0057
4650	MYO9B	-0.0575	-0.0134	0.0043	-0.0039	0.0731	0.3469	0.9761	0.9913	0.9997	0.0475
4653	MYOC	-0.0064	-0.0442	0.2749	0.0426	0.2881	0.9912	0.9791	0.8316	0.9997	0.0399
8736	MYOM1	-0.0055	-0.0277	-0.0122	-0.0132	-0.2129	0.9867	0.9797	0.9895	0.9997	0.0115
10003	NAALAD2	0.08	0.1332	-0.0543	-0.0097	-0.2178	0.5239	0.5164	0.9262	0.9997	0.0007
342538	NACA2	0.0091	-0.0037	-0.0164	-0.0005	-0.0441	0.8393	0.9875	0.9192	0.9997	0.0187
4668	NAGA	-0.023	0.0018	-0.0242	-0.0034	0.0544	0.5264	0.9942	0.8764	0.9997	0.0044
342977	NANOS3	-0.0168	-0.0519	0.0321	0.0106	0.0666	0.7986	0.599	0.8833	0.9997	0.0196
26502	NARF	-0.0485	-0.0159	-0.0464	-0.0081	-0.0911	0.4909	0.9716	0.8769	0.9997	0.0186
79829	NAA40	0.0114	0.0012	-0.0139	-0.0003	0.04	0.7672	0.9945	0.9239	0.9997	0.0225
89796	NAV1	-0.0177	-0.0351	-0.0271	-0.0038	0.1011	0.8637	0.936	0.939	0.9997	0.0107
1463	NCAN	-0.0119	0.0027	0.0365	0.0026	-0.0345	0.7464	0.99	0.8316	0.9997	0.0483
29781	NCAPH2	-0.0151	-0.0037	-0.0125	-0.0007	-0.0715	0.8272	0.9913	0.967	0.9997	0.0134
653361	NCF1	-0.0477	0.0444	-0.0204	0.0066	0.1637	0.7302	0.9573	0.9756	0.9997	0.0078
654817	NCF1C	-0.0364	0.0257	-0.0307	-0.0099	0.1558	0.7473	0.9682	0.9489	0.9997	0.0015
4689	NCF4	-0.0266	0.1332	0.0006	-0.0065	0.1461	0.8359	0.1226	0.9991	0.9997	0.005
3071	NCKAP1L	-0.0602	-0.001	0.0013	-0.0006	0.1983	0.61	0.9987	0.9978	0.9997	0.0004
8202	NCOA3	0.0022	-0.0132	-0.0308	-0.0014	0.0789	0.9886	0.9782	0.9239	0.9997	0.0489
135112	NCOA7	0.0104	-0.041	-0.0162	0.0006	0.1363	0.955	0.9617	0.9807	0.9997	0.0282
266655	LINC00094	-0.0272	-0.0125	0.0067	0.0042	-0.0586	0.5929	0.9682	0.9813	0.9997	0.0278
114915	EPB41L4A-AS1	-0.0098	-0.0295	-0.0753	-0.0149	-0.1867	0.9579	0.9682	0.8764	0.9997	0.0014
4692	NDN	0.0672	0.0067	0.0091	-0.0122	-0.1358	0.4511	0.9902	0.9866	0.9997	0.0047
4694	NDUFA1	0.042	0.0101	0.0438	0.0055	-0.0803	0.4818	0.9819	0.8678	0.9997	0.014
55967	NDUFA12	0.0167	0.048	0.0577	0.0106	-0.1053	0.8561	0.8402	0.8582	0.9997	0.0028
4695	NDUFA2	0.0491	0.0102	0.0383	0.0056	-0.0978	0.4705	0.9832	0.9017	0.9997	0.0079
4701	NDUFA7	0.0569	-0.027	-0.0027	-0.0007	-0.1094	0.5191	0.9682	0.9955	0.9997	0.026
4702	NDUFA8	0.049	0.0174	0.0217	0.005	-0.0853	0.4686	0.9688	0.9496	0.9997	0.0245
4704	NDUFA9	0.0209	0.0411	0.0336	-0.0031	-0.0717	0.7581	0.8174	0.8877	0.9997	0.021
91942	NDUFAF2	0.0711	0.0185	-0.0477	0.0037	-0.1053	0.4171	0.9761	0.91	0.9997	0.038
54539	NDUFB11	0.0514	0.0212	0.0535	-0.0031	-0.0973	0.3693	0.9656	0.8532	0.9997	0.0022
4711	NDUFB5	0.0741	0.0118	-0.0001	0.0136	-0.1017	0.3386	0.9832	0.9996	0.9997	0.0256
4712	NDUFB6	0.015	-0.0188	0.0255	0.0045	-0.0961	0.8937	0.969	0.9457	0.9997	0.022
4713	NDUFB7	0.0154	0.01	0.0159	-0.0077	-0.1369	0.8703	0.9832	0.9659	0.9997	0
4714	NDUFB8	0.0452	0.0365	0.016	0.0063	-0.1389	0.3575	0.8479	0.953	0.9997	0
4722	NDUFS3	0.0273	0.0124	0.0039	0.0056	-0.1012	0.5647	0.9682	0.9887	0.9997	0
4724	NDUFS4	0.03	-0.0222	-0.0179	-0.0078	-0.1411	0.7414	0.9682	0.9666	0.9997	0.0002
4725	NDUFS5	-0.0019	-0.0258	0.0234	0.0036	-0.0966	0.9899	0.9606	0.9449	0.9997	0.0099
374291	NDUFS7	0.0157	0.0452	0.0765	-0.002	-0.1342	0.9142	0.9348	0.8591	0.9997	0.0071
10783	NEK6	-0.0121	-0.0145	-0.0034	-0.0006	0.119	0.9191	0.9778	0.9941	0.9997	0.0026
54492	NEURL1B	0.0036	0.1658	-0.0076	0.0027	-0.0366	0.9878	0.0303	0.9906	0.9997	0.7225
4772	NFATC1	-0.0096	0.0216	-0.0069	-0.0008	0.0558	0.8912	0.9369	0.9807	0.9997	0.0418
4780	NFE2L2	0.0311	0.0073	-0.0759	0.0125	0.1244	0.8204	0.9913	0.8701	0.9997	0.0382
4802	NFYC	0.0343	0.0153	0.0189	-0.0003	-0.0692	0.5658	0.9682	0.9468	0.9997	0.0304
25983	NGDN	0.027	0.0051	-0.0123	0.0022	-0.0866	0.6584	0.99	0.969	0.9997	0.0024
133308	SLC9B2	-0.0006	-0.0109	-0.0106	-0.0008	0.0438	0.9926	0.9682	0.9446	0.9997	0.0101
4809	SNU13	-0.007	0.0141	0.0675	-0.0039	-0.0826	0.9503	0.9744	0.8316	0.9997	0.0251
4810	NHS	0.0128	0.0323	0.0155	-0.0139	-0.0806	0.9042	0.9369	0.9691	0.9997	0.0426
51199	NIN	0.0325	-0.0064	0.0101	-0.0009	0.0856	0.6584	0.9899	0.9795	0.9997	0.0175
55335	NIPSNAP3B	0.0379	0.0244	0.0116	-0.0054	-0.0602	0.4511	0.936	0.969	0.9997	0.0372
56954	NIT2	-0.0012	0.0028	-0.0089	0.0054	-0.0806	0.9935	0.9945	0.982	0.9997	0.0366
58484	NLRC4	-0.004	-0.0068	-0.0098	0.0018	0.0361	0.9213	0.9682	0.9361	0.9997	0.0089
114548	NLRP3	-0.0499	-0.0223	0.0273	-0.0016	0.0747	0.3822	0.9606	0.9231	0.9997	0.0247
4832	NME3	0.0485	0.0092	0.0038	0.0047	-0.0834	0.4717	0.984	0.9932	0.9997	0.0277
10577	NPC2	-0.0356	0.0549	-0.0296	-0.0019	0.1139	0.719	0.8617	0.9397	0.9997	0.0116
27031	NPHP3	0.024	0.0093	-0.0135	-0.0088	-0.0805	0.7607	0.9832	0.9704	0.9997	0.0269
80896	NPL	-0.0326	0.0435	-0.011	0.0104	0.2051	0.8348	0.9621	0.9874	0.9997	0.0009
1728	NQO1	-0.1178	0.0044	0.1451	0.0065	0.3982	0.7377	0.9986	0.9172	0.9997	0.0119
10062	NR1H3	0.0258	0.0738	0.0352	0.0097	-0.1451	0.8663	0.8617	0.949	0.9997	0.0149
4893	NRAS	0.0273	-0.0108	-0.0106	0.003	0.0594	0.5005	0.9682	0.9649	0.9997	0.0065
4897	NRCAM	-0.0733	-0.0433	-0.0261	0.0029	0.1615	0.5501	0.9621	0.9691	0.9997	0.0125
286053	NSMCE2	-0.0034	0.0117	-0.0028	-0.0029	-0.0923	0.9736	0.9778	0.9939	0.9997	0.0039
55695	NSUN5	-0.0062	0.0003	-0.0114	-0.0102	-0.0879	0.9428	0.9987	0.9691	0.9997	0.0012
30833	NT5C	-0.0445	0.0116	0.0271	-0.0044	-0.1392	0.6636	0.9867	0.9573	0.9997	0.0038
9423	NTN1	0.002	-0.0106	0.164	0.0116	0.1546	0.9916	0.9867	0.435	0.9997	0.0007
4916	NTRK3	0.0143	0.0158	-0.0173	0.0046	-0.1015	0.8689	0.9688	0.9592	0.9997	0.0015
10726	NUDC	-0.0172	0.0047	0.0151	-0.0025	-0.0895	0.8393	0.9902	0.967	0.9997	0.0096
318	NUDT2	-0.0681	-0.0392	-0.092	0.0084	-0.1708	0.6847	0.9682	0.8813	0.9997	0.041
11162	NUDT6	0.031	0.0106	0.0241	0.0078	-0.0764	0.6528	0.9806	0.9337	0.9997	0.0265
283927	NUDT7	0.1107	-0.0105	0.0199	0.0164	-0.1186	0.1792	0.9874	0.9702	0.9997	0.0257
23511	NUP188	-0.056	-0.0417	-0.0368	-0.006	0.116	0.3469	0.8617	0.8903	0.9997	0.0003
26471	NUPR1	-0.0364	0.0377	-0.0352	-0.002	-0.1195	0.7611	0.9587	0.9397	0.9997	0.0318
115861	NXNL1	0.0303	0.0473	-0.0309	0.002	-0.1278	0.7782	0.9212	0.9397	0.9997	0.0059
26011	TENM4	-0.0752	-0.1598	-0.0102	0.011	0.2091	0.5716	0.2758	0.989	0.9997	0.0015
4969	OGN	0.0833	0.0382	0.2289	0.0039	0.3759	0.7928	0.9832	0.8466	0.9997	0.0052
25903	OLFML2B	0.0304	-0.01	0.0587	-0.0001	0.2121	0.8888	0.9913	0.9333	0.9997	0.0078
4973	OLR1	-0.1024	-0.071	-0.1745	0.0078	0.1831	0.4448	0.9245	0.8054	0.9997	0.0134
4958	OMD	0.052	0.0443	0.0036	0.015	0.2448	0.812	0.9682	0.997	0.9997	0.007
26873	OPLAH	0.0412	0.0222	0.0608	-0.0022	-0.1769	0.7315	0.9718	0.885	0.9997	0.0006
81061	OR11H1	0.0284	0.0043	-0.0174	0.0006	-0.0623	0.4307	0.9867	0.9196	0.9997	0.001
8388	OR1E2	-0.0006	0.0018	-0.004	-0.0015	-0.0276	0.989	0.99	0.973	0.9997	0.0207
119687	OR51A7	-0.0084	0.0055	-0.0001	0.0002	-0.0231	0.7202	0.9682	0.9991	0.9997	0.0388
94103	ORMDL3	0.0357	0.1119	0.0551	0.0006	-0.2713	0.8126	0.6695	0.9198	0.9997	0
114885	OSBPL11	0.0092	-0.0199	-0.0121	0.0193	0.0883	0.9148	0.9621	0.9691	0.9997	0.0021
126014	OSCAR	-0.046	0.0228	0.0241	-0.002	0.0988	0.4776	0.9665	0.9385	0.9997	0.0042
28962	OSTM1	-0.0337	-0.0602	-0.0815	-0.0024	0.1443	0.6754	0.791	0.8316	0.9997	0.0001
58495	OVOL2	0.0373	-0.0318	-0.0512	0.0106	-0.136	0.8041	0.9682	0.9239	0.9997	0.0397
5018	OXA1L	0.0351	0.0379	-0.0062	-0.0011	-0.1284	0.6284	0.8956	0.9874	0.9997	0.0001
9127	P2RX6	-0.1003	-0.0879	-0.0133	0.0076	0.2284	0.4402	0.8617	0.9868	0.9997	0.0007
440799	P2RX6P	-0.0517	-0.048	-0.0248	0.006	0.0836	0.3365	0.791	0.925	0.9997	0.0059
53829	P2RY13	-0.0963	-0.0301	0.0114	0.0069	0.1348	0.3636	0.9682	0.9866	0.9997	0.0325
9934	P2RY14	0.0147	0.0112	-0.0162	0.0044	0.0771	0.8663	0.9784	0.9644	0.9997	0.0256
8974	P4HA2	0.0087	0.0775	0.1608	0.015	0.1586	0.9607	0.8071	0.6493	0.9997	0.0039
196463	PLBD2	-0.0411	-0.0451	-0.0262	0.0034	0.1397	0.7497	0.9484	0.9651	0.9997	0.0172
140886	PABPC5	0.0385	0.0408	-0.0035	0.0001	-0.0622	0.4504	0.8028	0.991	0.9997	0.0321
29763	PACSIN3	-0.0017	-0.0213	0.0203	-0.0135	-0.1173	0.992	0.9682	0.9649	0.9997	0.0049
55824	PAG1	-0.0016	0.0024	-0.0403	0.0009	0.0709	0.9886	0.9945	0.8651	0.9997	0.0134
5058	PAK1	0.0081	-0.0307	0.0082	-0.0034	0.0989	0.9371	0.9309	0.9816	0.9997	0.0022
23022	PALLD	-0.0079	-0.0304	-0.0474	0.0064	0.1999	0.9725	0.9708	0.9393	0.9997	0.0045
5066	PAM	0.0293	0.0044	0.0056	0.0086	0.1999	0.8505	0.9945	0.9939	0.9997	0.0007
24145	PANX1	0.007	-0.0179	0.0015	0.0033	0.059	0.9129	0.9437	0.9949	0.9997	0.0074
55486	PARL	-0.0436	-0.0299	0.0367	-0.0138	-0.0776	0.433	0.9245	0.8773	0.9997	0.0114
57097	PARP11	0.0217	0.0109	0.0128	0.0009	0.0509	0.6606	0.969	0.9584	0.9997	0.0412
79668	PARP8	-0.0222	0.0225	0.0162	0.019	-0.1165	0.8691	0.969	0.9773	0.9997	0.0284
64098	PARVG	-0.0541	0.0161	-0.0278	-0.0067	0.143	0.4873	0.9761	0.939	0.9997	0.0003
5091	PC	0.0774	0.0707	0.07	-0.0084	-0.249	0.6467	0.9369	0.9214	0.9997	0.0015
5092	PCBD1	0.0548	0.0541	0.0497	0.0172	-0.1317	0.6371	0.9245	0.9192	0.9997	0.0229
54039	PCBP3	-0.0433	-0.0084	-0.0217	0.0022	0.0758	0.4504	0.9832	0.9385	0.9997	0.0177
54510	PCDH18	0.1318	0.0438	0.0312	-0.0091	-0.1959	0.4287	0.9688	0.973	0.9997	0.0425
5099	PCDH7	-0.0405	-0.0257	0.0189	-0.0102	0.1101	0.6757	0.9682	0.9691	0.9997	0.0197
56123	PCDHB13	0.0022	0.0038	0.0003	-0.0031	0.0608	0.9686	0.9867	0.9985	0.9997	0.0002
5106	PCK2	0.1025	0.1069	0.0084	0.0057	-0.2796	0.4794	0.817	0.993	0.9997	0.0002
80003	PCNX2	0.0057	-0.0038	0.0055	-0.0019	0.0477	0.913	0.9871	0.9775	0.9997	0.0071
5118	PCOLCE	0.0126	0.0819	0.1108	-0.0162	0.201	0.9675	0.9369	0.8792	0.9997	0.0442
5125	PCSK5	0.0014	-0.0258	0.0049	-0.0028	0.1388	0.9963	0.9716	0.9942	0.9997	0.0339
5833	PCYT2	0.0512	0.0765	0.0134	-0.0035	-0.1567	0.5949	0.791	0.9806	0.9997	0.0007
84306	PDCD2L	0.0475	-0.0062	-0.0073	-0.0066	-0.0675	0.2617	0.9856	0.9795	0.9997	0.0068
5153	PDE1B	0.0053	0.0192	0	-0.0064	-0.1223	0.9628	0.9682	0.9999	0.9997	0.0004
5140	PDE3B	0.0104	0.0294	0.0461	0.0004	-0.1857	0.968	0.9777	0.9518	0.9997	0.0243
5152	PDE9A	-0.034	-0.0411	0.029	-0.0252	-0.1259	0.8059	0.9587	0.9632	0.9997	0.0401
5160	PDHA1	0.0571	0.0548	0.0352	0.0057	-0.1095	0.546	0.8866	0.9361	0.9997	0.0362
5162	PDHB	0.0842	0.0194	0.0159	0.0084	-0.0781	0.1542	0.9682	0.9687	0.9997	0.0466
5164	PDK2	0.0249	0.0458	0.0076	0.0024	-0.1408	0.7194	0.8028	0.982	0.9997	0
8566	PDXK	-0.0092	0.0349	0.0542	-0.0038	-0.1438	0.9618	0.9682	0.9192	0.9997	0.0228
8682	PEA15	-0.0238	-0.0485	-0.0232	0.0024	0.1341	0.7804	0.8513	0.9449	0.9997	0.0001
55825	PECR	0.0823	0.1153	-0.0543	0.005	-0.2939	0.5792	0.8021	0.9348	0.9997	0
10400	PEMT	-0.1802	-0.119	0.0661	0.0008	0.2779	0.3575	0.8956	0.949	0.9997	0.0132
9409	PEX16	-0.0342	0.0253	0.0524	-0.0027	-0.1252	0.7375	0.9682	0.8833	0.9997	0.0056
5824	PEX19	0.0153	0.0224	0.0132	0.0005	-0.117	0.8992	0.9682	0.9779	0.9997	0.0067
5191	PEX7	0.0012	-0.0491	0.0367	0.0149	-0.0908	0.9948	0.8693	0.9192	0.9997	0.0364
5207	PFKFB1	0.0244	0.0389	0.0174	-0.001	-0.2142	0.8898	0.9682	0.9807	0.9997	0.0005
5216	PFN1	-0.0048	0.0073	0.0258	0.0029	0.0964	0.9675	0.9875	0.9348	0.9997	0.0074
5224	PGAM2	0.1471	0.0361	0.018	0.0145	-0.2682	0.1565	0.9682	0.9807	0.9997	0
11331	PHB2	0.0039	-0.0032	-0.0387	-0.0071	-0.1188	0.9779	0.9945	0.9187	0.9997	0.0045
5256	PHKA2	0.0089	0.0248	-0.0063	-0.005	-0.1586	0.94	0.9642	0.9878	0.9997	0
5260	PHKG1	0.0051	0.0258	-0.0174	-0.0097	-0.1122	0.9702	0.9682	0.9691	0.9997	0.0083
7262	PHLDA2	-0.0224	-0.0158	0.0243	0.004	0.0586	0.6175	0.9587	0.8897	0.9997	0.008
23612	PHLDA3	-0.039	0.0185	-0.0834	-0.0187	-0.1168	0.7331	0.9778	0.8546	0.9997	0.0278
5264	PHYH	0.0173	0.0169	-0.0127	0.0058	-0.1055	0.8871	0.9776	0.9798	0.9997	0.0233
55361	PI4K2A	-0.0038	0.008	-0.011	0.0027	0.0554	0.9495	0.9723	0.955	0.9997	0.0038
8301	PICALM	-0.0161	-0.0419	0.0356	-0.0063	0.0946	0.8827	0.9116	0.9198	0.9997	0.0243
9488	PIGB	0.0225	-0.0276	0.0278	0.0059	0.0833	0.8077	0.9587	0.9339	0.9997	0.0424
284098	PIGW	-0.0119	-0.0177	0.0255	0.0045	0.0723	0.8884	0.9682	0.9239	0.9997	0.0245
5294	PIK3CG	-0.0344	-0.0069	-0.016	0.0009	0.0785	0.5792	0.9867	0.9629	0.9997	0.0154
29992	PILRA	-0.0655	-0.0242	-0.0198	-0.0044	0.1409	0.3575	0.9682	0.9644	0.9997	0.0002
29990	PILRB	-0.006	0.031	-0.0097	-0.0305	-0.1511	0.9737	0.9682	0.9874	0.9997	0.0073
5300	PIN1	0.0434	-0.0002	-0.0433	-0.0026	-0.1136	0.5006	0.9995	0.8769	0.9997	0.0007
9600	PITPNM1	-0.0155	-0.0073	-0.0116	-0.0091	0.1169	0.8991	0.99	0.9808	0.9997	0.0075
64219	PJA1	0.0136	0.0039	0.0184	-0.0006	-0.0939	0.9142	0.9942	0.9688	0.9997	0.0411
11142	PKIG	0.0285	0.0087	0.0187	0.0008	-0.0662	0.6291	0.9825	0.9413	0.9997	0.026
5315	PKM	-0.0352	0.0304	-0.04	-0.0027	0.142	0.8277	0.969	0.949	0.9997	0.0466
23659	PLA2G15	-0.0241	0.0073	-0.0389	0.0014	0.1096	0.7804	0.9875	0.9013	0.9997	0.0027
5320	PLA2G2A	-0.007	0.1189	0.0704	0.0277	0.3106	0.9886	0.9245	0.9514	0.9997	0.0109
5321	PLA2G4A	0.0052	0.014	0.0214	0.0068	0.0774	0.9574	0.969	0.939	0.9997	0.0165
219348	PLAC9	-0.0673	-0.0915	0.0281	-0.0136	0.2322	0.7542	0.9284	0.9795	0.9997	0.0181
5329	PLAUR	-0.0232	0.0211	0.0334	0.0098	0.1278	0.827	0.9688	0.9279	0.9997	0.003
151056	PLB1	0.0122	-0.0168	0.0045	-0.0042	0.037	0.7535	0.9245	0.9814	0.9997	0.0448
5330	PLCB2	-0.0333	-0.0218	0.0144	-0.0032	0.0768	0.5898	0.9599	0.9651	0.9997	0.0155
84812	PLCD4	0.0122	-0.0336	-0.0432	0	-0.0636	0.8753	0.8803	0.8591	1	0.038
23646	PLD3	-0.0352	0.0273	0.0366	0.0073	0.1293	0.7951	0.9688	0.9434	0.9997	0.0315
201164	PLD6	-0.0982	-0.0239	-0.1519	-0.0058	-0.2458	0.5005	0.9819	0.8316	0.9997	0.0012
5341	PLEK	-0.062	0.0187	-0.0164	0.0002	0.2567	0.791	0.9884	0.9878	0.9997	0.0099
59338	PLEKHA1	-0.0189	-0.0108	-0.0183	-0.0003	0.1154	0.8729	0.9865	0.9691	0.9997	0.0101
25894	PLEKHG4	0.0017	0.008	0.0199	-0.015	-0.088	0.9914	0.9873	0.9593	0.9997	0.0263
79990	PLEKHH3	0.0107	-0.0566	-0.0471	0.0132	-0.13	0.95	0.9089	0.9212	0.9997	0.0201
80301	PLEKHO2	-0.0373	-0.0235	-0.061	-0.0095	0.1332	0.7901	0.9745	0.9071	0.9997	0.0327
5360	PLTP	-0.1087	0.0348	-0.0323	0.0066	0.2665	0.5952	0.9784	0.9773	0.9997	0.0099
84898	PLXDC2	-0.0165	0.0481	-0.0679	0.0036	0.185	0.9349	0.9559	0.9071	0.9997	0.0048
5361	PLXNA1	0.0495	-0.0524	-0.0035	-0.0003	0.0951	0.5592	0.8665	0.9942	0.9997	0.0402
10154	PLXNC1	0.0149	0.0327	-0.0007	-0.0039	0.0798	0.8204	0.8665	0.9978	0.9997	0.0028
5372	PMM1	0.065	0.0889	-0.0331	-0.0014	-0.2858	0.52	0.769	0.948	0.9997	0
23203	PMPCA	-0.0029	-0.0057	-0.014	-0.0079	-0.0775	0.981	0.99	0.9688	0.9997	0.0224
9512	PMPCB	0.0291	0.0284	0.0382	-0.0049	-0.0771	0.7134	0.9484	0.8986	0.9997	0.0448
5387	PMS2P3	0.0218	0.0134	-0.0826	0.0002	-0.0764	0.7731	0.9733	0.7926	0.9997	0.0266
56902	PNO1	0.0093	-0.016	-0.0171	-0.0061	0.0864	0.9401	0.9744	0.9688	0.9997	0.0408
127435	PODN	0.0295	0.0614	-0.0537	-0.0028	0.2577	0.9311	0.9682	0.9651	0.9997	0.0265
5425	POLD2	0.0293	0.0318	0.0191	-0.0079	-0.1017	0.7502	0.9527	0.9651	0.9997	0.0148
27434	POLM	0.0029	-0.0082	-0.0138	-0.0015	-0.0557	0.9675	0.9776	0.9435	0.9997	0.0106
51082	POLR1D	0.0472	0.0009	-0.0027	0.0057	-0.1065	0.6252	0.9987	0.9955	0.9997	0.0304
5437	POLR2H	0.0033	-0.0221	0.0174	0.0013	-0.0806	0.9699	0.9435	0.9427	0.9997	0.0024
5438	POLR2I	-0.0011	0.0033	-0.0009	-0.0008	-0.1293	0.9953	0.9945	0.9978	0.9997	0.0012
64208	POPDC3	-0.0179	0.0079	0.021	0.004	0.0933	0.75	0.9819	0.9233	0.9997	0.0001
728378	POTEF	-0.0979	0.0246	0.0387	-0.0026	0.1483	0.2622	0.9688	0.9317	0.9997	0.0038
8611	PLPP1	-0.0003	-0.0546	-0.0106	0.0113	0.2183	0.9991	0.936	0.9874	0.9997	0.0001
5468	PPARG	0.0964	0.0848	0.0045	-0.0075	-0.2847	0.5749	0.9245	0.9964	0.9997	0.0007
10891	PPARGC1A	-0.0006	-0.0158	-0.0207	-0.0168	-0.1419	0.9982	0.9828	0.9697	0.9997	0.0071
10450	PPIE	0.0656	0.0653	0.0121	0.0109	-0.0934	0.3613	0.7782	0.9794	0.9997	0.0282
54704	PDP1	-0.012	-0.0198	-0.0288	-0.004	0.0434	0.8018	0.9245	0.8646	0.9997	0.0388
94274	PPP1R14A	0.0083	-0.0621	-0.0045	0.0095	-0.2505	0.9748	0.9531	0.9958	0.9997	0.0015
26472	PPP1R14B	-0.0242	-0.0411	0.0372	0.0124	0.1	0.8314	0.9369	0.9267	0.9997	0.0441
84988	PPP1R16A	0.0446	0.06	0.1057	0.0206	-0.2384	0.7658	0.9348	0.8582	0.9997	0.0001
5502	PPP1R1A	-0.0631	-0.001	0.0386	-0.0246	-0.3122	0.817	0.9987	0.973	0.9997	0.0057
90673	PPP1R3E	-0.0235	-0.0081	0.0034	-0.0009	-0.0495	0.6203	0.9784	0.989	0.9997	0.0461
84687	PPP1R9B	-0.0022	-0.0108	-0.0019	0.0061	0.032	0.9607	0.9553	0.9909	0.9997	0.0364
5519	PPP2R1B	-0.0462	-0.0135	0.113	0.0471	0.3957	0.8987	0.9932	0.9212	0.9997	0.0018
5525	PPP2R5A	0.0268	0.0171	0.0062	-0.0008	-0.1377	0.7915	0.9744	0.9895	0.9997	0.0009
5538	PPT1	-0.0199	0.0077	-0.0656	0.0054	0.1128	0.872	0.99	0.8651	0.9997	0.018
10084	PQBP1	0.0226	-0.0071	0.0186	0.0016	-0.0768	0.7699	0.9873	0.9584	0.9997	0.0304
84106	PRAM1	-0.0162	0.0155	-0.0063	-0.0016	0.0427	0.6743	0.9369	0.973	0.9997	0.0243
5547	PRCP	0.0251	-0.0253	-0.0784	-0.0019	0.1025	0.8218	0.9682	0.8445	0.9997	0.0354
9588	PRDX6	0.0204	0.0296	0.0053	-0.0049	-0.1611	0.8598	0.9621	0.9918	0.9997	0.0001
5579	PRKCB	-0.0483	-0.0298	-0.0831	-0.0036	0.1868	0.7789	0.9744	0.8877	0.9997	0.0134
54496	PRMT7	0.0609	0.0238	-0.0135	-0.0002	-0.0683	0.1375	0.9348	0.9604	0.9997	0.0092
5625	PRODH	-0.0108	0.0294	0.0098	0.0048	-0.1309	0.9476	0.9682	0.9869	0.9997	0.0146
26121	PRPF31	-0.0328	0.0166	-0.0128	0.0027	-0.0848	0.6662	0.969	0.973	0.9997	0.0239
5660	PSAP	-0.0324	0.0145	0.0272	0.0102	0.1236	0.7425	0.9797	0.9463	0.9997	0.0042
5695	PSMB7	0.0198	0.0034	0.0024	-0.0053	-0.089	0.7462	0.9913	0.9939	0.9997	0.0006
10213	PSMD14	-0.0181	-0.0468	0.0437	0.0093	0.0963	0.8784	0.8995	0.9101	0.9997	0.0392
5710	PSMD4	-0.0348	0.0071	0.0254	-0.0047	-0.0648	0.5005	0.9832	0.9186	0.9997	0.0237
10197	PSME3	0.0162	-0.016	-0.0581	-0.0072	0.0918	0.8676	0.9695	0.8591	0.9997	0.0144
23198	PSME4	-0.0715	-0.0474	-0.0071	-0.0064	0.182	0.5395	0.9528	0.992	0.9997	0.0024
9051	PSTPIP1	-0.005	-0.009	-0.0245	0.0012	0.056	0.9434	0.9744	0.8941	0.9997	0.0159
5724	PTAFR	-0.055	0.0161	0.0191	-0.0082	0.1258	0.3575	0.9688	0.9545	0.9997	0.0001
5728	PTEN	0.0426	0.0316	0.0272	-0.0027	-0.0842	0.5674	0.9398	0.9351	0.9997	0.0365
5732	PTGER2	-0.0046	0.0245	0.0044	-0.0112	0.1017	0.9708	0.9682	0.9922	0.9997	0.0094
5737	PTGFR	-0.0071	0.0143	0.0106	-0.0066	0.1873	0.9725	0.9867	0.9878	0.9997	0.0027
5738	PTGFRN	-0.0374	0.0741	0.1144	0.0122	0.1692	0.7898	0.8617	0.8316	0.9997	0.004
5739	PTGIR	0.0017	0.0048	-0.0072	0.0011	0.0296	0.9694	0.9778	0.9592	0.9997	0.0376
5742	PTGS1	-0.0402	0.0333	0.0075	0.0303	0.1811	0.8137	0.969	0.9932	0.9997	0.0113
5745	PTH1R	0.0198	0.1095	0.089	-0.0163	-0.1438	0.916	0.7425	0.8651	0.9997	0.0347
5746	PTH2R	-0.0113	-0.0114	-0.0377	-0.0081	-0.1972	0.9694	0.9913	0.9691	0.9997	0.0443
114971	PTPMT1	-0.0015	0.0127	0.0337	0.0043	-0.0896	0.9916	0.9778	0.9163	0.9997	0.0125
5777	PTPN6	-0.0349	-0.0276	-0.0753	-0.008	0.1546	0.7775	0.9682	0.8651	0.9997	0.0032
5788	PTPRC	0	0.0443	-0.0207	0.0015	0.1308	0.9998	0.9369	0.9696	0.9997	0.0146
5791	PTPRE	0.01	-0.008	0.0021	-0.0038	0.1359	0.9522	0.99	0.997	0.9997	0.0122
5792	PTPRF	-0.0045	-0.0267	0.0243	0.0087	-0.1859	0.9867	0.9762	0.973	0.9997	0.0076
5800	PTPRO	-0.0322	-0.0119	0.008	0.0015	0.0767	0.5005	0.969	0.9775	0.9997	0.0023
754	PTTG1IP	-0.0154	0.0052	-0.0245	-0.0053	0.111	0.8711	0.99	0.939	0.9997	0.0014
5827	PXMP2	0.086	0.0937	0.0525	0.0014	-0.2502	0.4775	0.807	0.9262	0.9997	0
29108	PYCARD	-0.0736	-0.0229	0.0063	0.0013	0.1526	0.4815	0.9727	0.9922	0.9997	0.0066
5837	PYGM	0.0238	0.0018	-0.0116	0.001	-0.0649	0.6755	0.9947	0.9688	0.9997	0.0191
81890	QTRT1	-0.0389	-0.0177	0.0266	-0.0016	-0.0741	0.4026	0.9606	0.9017	0.9997	0.0032
203069	R3HCC1	0.0007	0.0111	0.0304	-0.0005	-0.0916	0.9967	0.9828	0.9255	0.9997	0.017
11031	RAB31	-0.0586	-0.0296	-0.0026	0.0059	0.201	0.6779	0.969	0.997	0.9997	0.0019
10981	RAB32	-0.0653	0.0358	0.0082	0.0013	0.1707	0.5558	0.9682	0.9895	0.9997	0.0024
51762	RAB8B	-0.0299	0.0286	0.0209	-0.0112	0.1263	0.7839	0.9682	0.9659	0.9997	0.0069
9367	RAB9A	-0.0208	-0.0546	-0.062	-0.0009	0.0888	0.8162	0.8028	0.8486	0.9997	0.0201
5876	RABGGTB	0.0427	0.0319	0.0185	-0.005	-0.1287	0.6113	0.9531	0.9665	0.9997	0.0015
5880	RAC2	-0.0458	0.0106	-0.1018	0.0153	0.233	0.8396	0.9931	0.8884	0.9997	0.0122
5881	RAC3	0.0152	-0.0329	-0.0164	0.001	-0.1127	0.867	0.9301	0.9651	0.9997	0.0007
5886	RAD23A	0.0335	-0.0029	-0.0931	-0.0042	-0.0929	0.6991	0.9945	0.8307	0.9997	0.026
5909	RAP1GAP	0.0239	0.0479	0.0602	-0.0192	-0.1949	0.9151	0.9682	0.927	0.9997	0.0124
5912	RAP2B	-0.0229	-0.0087	0.0024	-0.004	0.0369	0.4776	0.9682	0.9902	0.9997	0.0468
5914	RARA	-0.0704	-0.0115	0.026	0.0001	0.1834	0.5919	0.99	0.9696	0.9997	0.0052
5918	RARRES1	-0.0227	0.0643	0.043	-0.0648	0.3864	0.9666	0.9761	0.9814	0.9997	0.0243
5919	RARRES2	0.095	0.02	-0.1288	-0.0213	-0.223	0.4938	0.9832	0.8413	0.9997	0.0021
91608	RASL10B	0.0111	0.0178	0.0236	0.0039	-0.0712	0.8756	0.9621	0.9192	0.9997	0.0071
9770	RASSF2	-0.1069	-0.0043	0.1194	-0.0043	0.2779	0.4343	0.9961	0.8582	0.9997	0.0001
282996	RBM20	0.0324	-0.0126	-0.0457	-0.0022	-0.0967	0.6745	0.9784	0.8764	0.9997	0.0083
155435	RBM33	-0.0496	0.0237	0.0249	-0.0114	-0.1056	0.5647	0.9682	0.9554	0.9997	0.02
27316	RBMX	0.0336	0.021	-0.0284	-0.0059	-0.1016	0.6963	0.9682	0.9351	0.9997	0.0114
8434	RECK	0.0428	0.0977	0.0902	0.0024	0.189	0.8275	0.8665	0.8877	0.9997	0.0245
5973	RENBP	-0.0381	-0.0056	-0.0977	-0.0056	0.1727	0.7927	0.9942	0.8582	0.9997	0.0045
85004	RERG	-0.0116	-0.1044	-0.0007	0.0092	0.2376	0.9675	0.8665	0.9993	0.9997	0.0057
25996	REXO2	0.0284	0.0042	0.0322	0.0042	0.1508	0.7714	0.9942	0.9312	0.9997	0.0002
117584	RFFL	-0.0048	-0.0169	0.0267	0.0142	0.097	0.9641	0.9682	0.9267	0.9997	0.0031
23180	RFTN1	0.0278	0.0353	-0.0755	-0.0149	-0.1285	0.8465	0.9682	0.8716	0.9997	0.0331
5993	RFX5	0.0009	-0.0253	-0.043	-0.0001	0.0932	0.996	0.9682	0.8941	0.9997	0.0236
57529	RGAG1	0.0008	-0.0099	0.0095	0.0034	0.0249	0.9853	0.936	0.9222	0.9997	0.0318
23179	RGL1	-0.0004	-0.0031	-0.0274	-0.0051	0.155	0.9988	0.9968	0.9651	0.9997	0.0094
6001	RGS10	-0.0122	0.0001	0.0212	-0.0017	0.1563	0.9472	0.9997	0.9726	0.9997	0.008
64407	RGS18	-0.0946	-0.0091	0.0445	-0.0023	0.1515	0.4065	0.9902	0.9362	0.9997	0.0193
10287	RGS19	-0.0531	-0.0162	-0.0475	-0.0004	0.1027	0.4504	0.9714	0.8769	0.9997	0.0071
26166	RGS22	-0.0229	-0.0259	0.0069	-0.0041	-0.0984	0.743	0.9369	0.9831	0.9997	0.001
5998	RGS3	0.0265	0.0388	-0.0063	-0.0009	-0.0926	0.7367	0.8866	0.9874	0.9997	0.0084
6000	RGS7	0.0076	0.0024	0.0036	0.0014	0.0288	0.7624	0.9867	0.9767	0.9997	0.0101
9886	RHOBTB1	-0.0071	-0.0171	0.0282	-0.0018	0.0531	0.921	0.9587	0.8809	0.9997	0.0366
55288	RHOT1	0.0634	0.0417	-0.0134	-0.0016	-0.098	0.4145	0.9245	0.9773	0.9997	0.0269
158800	RHOXF1	0.0076	-0.0662	-0.0546	0.0071	0.0774	0.9393	0.5127	0.8438	0.9997	0.0183
140730	RIMS4	-0.0197	-0.0033	0.0701	0.0065	0.0481	0.68	0.99	0.6069	0.9997	0.0452
79890	RIN3	-0.0129	0.0039	0.0028	-0.0042	0.0422	0.7585	0.9873	0.989	0.9997	0.0304
6015	RING1	0.0328	0.0205	0.0191	0.0045	-0.0591	0.4944	0.9442	0.9323	0.9997	0.0271
6016	RIT1	0.082	-0.0021	-0.0254	0.0127	0.0268	0.0284	0.9945	0.9192	0.9997	0.5413
64777	RMND5B	0.0395	0.0313	-0.0336	-0.0052	-0.0879	0.4504	0.8866	0.8792	0.9997	0.0014
6036	RNASE2	-0.0315	-0.0017	0.0087	0.0004	0.0783	0.5731	0.9957	0.9779	0.9997	0.0057
6039	RNASE6	-0.0286	0.0854	-0.0102	-0.0051	0.1884	0.9032	0.9116	0.9913	0.9997	0.029
6041	RNASEL	0.0407	-0.0435	-0.0406	0.001	0.0841	0.6023	0.8842	0.9013	0.9997	0.0418
284996	RNF149	0.0095	-0.0051	-0.0219	0.0019	0.1024	0.9348	0.9904	0.9529	0.9997	0.0067
57484	RNF150	-0.0234	0.013	0.0275	-0.0172	-0.1511	0.9035	0.9882	0.9691	0.9997	0.0355
51255	RNF181	-0.017	-0.0092	0.0179	-0.0052	-0.0978	0.8768	0.9867	0.9674	0.9997	0.0201
55072	RNF31	-0.0319	-0.0323	-0.0315	-0.0135	-0.0779	0.6824	0.9369	0.9231	0.9997	0.0476
80352	RNF39	-0.0191	0.0171	-0.0625	0.0078	-0.1299	0.9083	0.9828	0.8941	0.9997	0.0305
55178	RNMTL1	0.0214	0.0314	0.0155	0.0065	-0.1203	0.7782	0.9284	0.9651	0.9997	0.0001
6093	ROCK1	0.0392	-0.0412	-0.0377	-0.0074	0.0886	0.6403	0.9197	0.9172	0.9997	0.0386
9991	PTBP3	-0.0081	-0.0218	-0.1071	-0.011	0.1205	0.9599	0.9708	0.8316	0.9997	0.0228
6096	RORB	0.0646	0.0713	0.0474	0.0003	-0.192	0.5326	0.858	0.9214	0.9997	0.0002
6100	RP9	-0.0023	0.0101	0.0424	0.0074	-0.0829	0.986	0.9819	0.8739	0.9997	0.0126
84268	RPAIN	0.0339	-0.0304	-0.0269	-0.0039	-0.134	0.6676	0.9442	0.9348	0.9997	0.0002
22895	RPH3A	-0.0049	0.0156	-0.0097	0.0007	-0.0381	0.9039	0.8956	0.939	0.9997	0.0081
6137	RPL13	-0.0603	0.022	0.0094	-0.009	-0.1523	0.6742	0.9801	0.99	0.9997	0.0327
56969	RPL23AP32	0.0342	-0.0053	-0.0022	-0.0034	-0.0804	0.6399	0.99	0.9949	0.9997	0.0294
6154	RPL26	0.025	-0.0217	0.0213	0.0053	-0.0948	0.7915	0.9682	0.9592	0.9997	0.0221
6164	RPL34	-0.0108	-0.0046	0.0402	-0.0078	-0.1188	0.9498	0.9945	0.9333	0.9997	0.041
11102	RPP14	-0.0166	0.0127	0.0182	0.0032	-0.0426	0.6781	0.9621	0.9159	0.9997	0.0306
79897	RPP21	0.0345	0.0166	0.0092	0.0034	-0.0763	0.5742	0.9682	0.9794	0.9997	0.0175
6209	RPS15	-0.0034	-0.021	0.0366	-0.0003	-0.0632	0.969	0.952	0.8694	0.9997	0.024
91582	RPS19BP1	-0.0004	-0.0128	0.0124	-0.0051	-0.0756	0.9969	0.9688	0.9651	0.9997	0.0042
6195	RPS6KA1	-0.0264	0.0086	0.0541	0.0002	0.097	0.7856	0.9873	0.8721	0.9997	0.0243
6197	RPS6KA3	-0.0049	-0.0149	-0.0803	-0.013	0.1062	0.9736	0.9799	0.8413	0.9997	0.0245
6201	RPS7	0.0552	0.0158	0.0658	0.0059	-0.1069	0.4613	0.9761	0.8582	0.9997	0.0083
285367	RPUSD3	0.0082	0.003	0.0068	-0.0007	-0.0767	0.9383	0.9942	0.9861	0.9997	0.0323
6237	RRAS	-0.0118	0.0301	-0.0145	-0.0119	-0.1288	0.9381	0.9682	0.9794	0.9997	0.0092
22800	RRAS2	-0.012	-0.0313	0.0323	0.0109	0.1384	0.9308	0.9621	0.9362	0.9997	0.0018
6238	RRBP1	0.0045	0.0168	0.0762	-0.0047	0.1036	0.9729	0.9716	0.8316	0.9997	0.0114
23223	RRP12	-0.0149	-0.0338	-0.0022	-0.0093	0.0753	0.826	0.8665	0.9942	0.9997	0.007
26156	RSL1D1	0.0056	-0.0424	0.0001	-0.0072	-0.1045	0.9675	0.9175	0.9997	0.9997	0.013
6281	S100A10	0.0025	-0.0102	-0.0397	0.0108	0.1412	0.9913	0.9897	0.9348	0.9997	0.0117
6282	S100A11	-0.042	0.0346	0.036	0.0017	0.1906	0.7292	0.9682	0.9394	0.9997	0.0002
6274	S100A3	-0.0271	-0.0202	0.0785	0.0078	0.1185	0.8143	0.9716	0.8549	0.9997	0.0156
6275	S100A4	-0.0029	-0.0224	0.085	0.0282	0.2686	0.9936	0.986	0.9172	0.9997	0.0025
6277	S100A6	-0.0278	-0.0155	0.0472	-0.0016	0.1279	0.8502	0.9832	0.9262	0.9997	0.0384
6289	SAA2	0.0774	-0.1221	-0.0502	0.0325	0.4739	0.8958	0.9682	0.9825	0.9997	0.0355
23034	SAMD4A	-0.0528	-0.0223	-0.0273	0.0009	0.0788	0.1746	0.9309	0.8839	0.9997	0.0006
25939	SAMHD1	0.0021	0.0149	-0.0033	0.0037	0.0826	0.9813	0.9682	0.9902	0.9997	0.0003
25813	SAMM50	0.0068	0.028	0.0224	-0.0004	-0.1365	0.9607	0.9682	0.961	0.9997	0.0012
64092	SAMSN1	-0.0103	0.0029	-0.005	0.0109	0.1154	0.9215	0.9945	0.9895	0.9997	0.0007
54440	SASH3	-0.048	0.0122	-0.044	-0.0018	0.1156	0.5107	0.9819	0.8877	0.9997	0.0028
6303	SAT1	-0.0159	0.0395	0.0375	0.0076	0.2	0.945	0.9682	0.9629	0.9997	0.007
112483	SAT2	0.0104	0.0145	-0.0141	0.0002	-0.0954	0.9214	0.9727	0.9695	0.9997	0.0074
51435	SCARA3	0.0157	0.0463	0.0484	-0.0105	0.2055	0.9455	0.9682	0.9423	0.9997	0.0055
4246	SCGB2A1	-0.0228	-0.2556	0.5133	0.0676	0.553	0.9817	0.9245	0.8316	0.9997	0.0489
22955	SCMH1	-0.0337	0.007	0.0161	0.0046	-0.0929	0.6628	0.9882	0.967	0.9997	0.0122
6335	SCN9A	0.0138	0.0056	-0.0107	-0.002	0.0791	0.864	0.9893	0.973	0.9997	0.0102
6339	SCNN1D	0.0074	-0.0151	0.0231	-0.0065	-0.0862	0.9428	0.969	0.9385	0.9997	0.0099
90507	SCRN2	0.0128	0.0194	0.0072	-0.0004	-0.0993	0.8953	0.9682	0.9861	0.9997	0.0044
55681	SCYL2	0.0354	-0.0116	-0.0161	0.0022	0.1015	0.737	0.9854	0.973	0.9997	0.0418
727956	SDHAP2	0.0115	0.0341	-0.0721	-0.0259	-0.1462	0.9489	0.9682	0.8757	0.9997	0.0111
728609	SDHAP3	-0.0061	0.0256	0.0284	-0.0057	-0.0555	0.9348	0.9063	0.8828	0.9997	0.0298
6390	SDHB	0.0385	0.0332	0.0172	0.0112	-0.0887	0.4815	0.8821	0.9511	0.9997	0.002
9871	SEC24D	0.0199	0.0334	0.0571	-0.0071	0.1145	0.8168	0.9309	0.8582	0.9997	0.0009
6400	SEL1L	0.0151	0.0027	0.0078	0.0022	0.0419	0.7312	0.9902	0.9691	0.9997	0.0442
80343	SEL1L2	-0.0324	-0.014	0.4523	-0.0056	0.0903	0.8912	0.99	0.0005	0.9997	0.4789
58515	SELK	0.057	-0.0171	-0.0375	0.0054	-0.0827	0.4049	0.969	0.9093	0.9997	0.0377
6403	SELP	-0.0073	0.0298	0.0198	-0.0011	0.135	0.9599	0.9682	0.9688	0.9997	0.003
59343	SENP2	0.0099	0.0025	-0.0466	-0.0003	-0.0802	0.9139	0.9945	0.8591	0.9997	0.0109
5414	2004-09-01	0.014	0.1011	-0.0126	-0.0304	-0.3009	0.9477	0.8028	0.9871	0.9997	0
5269	SERPINB6	0.0353	0.0482	-0.0577	-0.0055	-0.1539	0.6625	0.8617	0.8591	0.9997	0
5054	SERPINE1	0.0027	0.0342	0.0232	0.001	0.0688	0.9779	0.8743	0.9267	0.9997	0.0221
5270	SERPINE2	-0.0143	0.1235	0.1205	0.0011	0.2818	0.9685	0.8842	0.8927	0.9997	0.0114
5345	SERPINF2	-0.0322	0.0022	-0.0057	0.0006	0.0827	0.5674	0.9945	0.9861	0.9997	0.0037
871	SERPINH1	0.0687	0.0396	0.1026	0.007	0.1343	0.5738	0.9682	0.8532	0.9997	0.0422
27244	SESN1	0.0225	-0.0169	0.0093	0.0047	0.1055	0.8182	0.9716	0.9827	0.9997	0.01
6419	SETMAR	0.0073	-0.0179	-0.0032	0.008	-0.0885	0.9514	0.969	0.9942	0.9997	0.0298
10946	SF3A3	-0.0044	-0.0005	-0.0084	-0.0135	-0.0859	0.9727	0.9987	0.9857	0.9997	0.0397
57794	SUGP1	0.0071	-0.0035	0.0101	-0.0006	-0.0722	0.9466	0.9932	0.9789	0.9997	0.047
6423	SFRP2	0.0116	0.1087	0.2235	-0.0068	0.5531	0.9842	0.9553	0.8591	0.9997	0.0001
6424	SFRP4	-0.0587	-0.0496	0.6362	-0.0031	0.9364	0.9256	0.9867	0.6069	0.9997	0
375035	SFT2D2	0.0075	-0.0162	0.018	0.0116	0.0521	0.9075	0.9568	0.9266	0.9997	0.0256
119559	SFXN4	0.0254	0.0247	0.0321	-0.0014	-0.0937	0.7845	0.9682	0.9262	0.9997	0.0233
259230	SGMS1	0.0195	-0.0007	-0.0219	0.0023	0.0548	0.7299	0.9986	0.9212	0.9997	0.0388
10019	SH2B3	-0.0134	0.0189	-0.0434	-0.0004	0.1558	0.9337	0.9778	0.9239	0.9997	0.0024
83442	SH3BGRL3	-0.0469	0.0124	0.0157	0.0115	0.1853	0.7316	0.9875	0.9816	0.9997	0.0018
23616	SH3BP1	-0.029	-0.0118	-0.0075	-0.0003	0.0736	0.5659	0.969	0.9795	0.9997	0.004
54436	SH3TC1	0.0173	0.0171	0.0087	-0.0013	0.0655	0.7575	0.9606	0.973	0.9997	0.0083
53358	SHC3	-0.001	0.0014	0.0808	0.0074	0.0875	0.9957	0.9974	0.8316	0.9997	0.0233
6470	SHMT1	0.0446	0.0474	0.016	0.0143	-0.1821	0.7839	0.9621	0.9827	0.9997	0.0095
114132	SIGLEC11	0.0082	0.0107	0.0111	-0.0001	0.0398	0.8544	0.9682	0.9444	0.9997	0.0297
100049587	SIGLEC14	-0.0194	0.027	-0.0573	-0.0116	0.1443	0.8929	0.9682	0.8927	0.9997	0.0058
23235	SIK2	-0.0014	0.0185	0.026	-0.0093	-0.0944	0.9926	0.9682	0.9362	0.9997	0.0108
10572	SIVA1	0.0464	-0.0102	-0.0175	-0.0024	-0.1307	0.5224	0.9832	0.9659	0.9997	0.0004
147912	SIX5	0.0163	0.0581	0.0511	-0.0035	-0.1202	0.907	0.8665	0.9011	0.9997	0.0151
6503	SLA	-0.0236	0.0191	-0.0895	0.0023	0.1856	0.8659	0.9778	0.8486	0.9997	0.0002
56833	SLAMF8	-0.0081	0.0418	-0.0532	0.0059	0.1304	0.9505	0.9245	0.8757	0.9997	0.0013
9123	SLC16A3	-0.053	0.1157	0.0249	0.0004	0.1793	0.7445	0.7777	0.973	0.9997	0.0147
220963	SLC16A9	0.0419	-0.038	0.159	0.0101	0.1658	0.7672	0.9682	0.773	0.9997	0.0077
6571	SLC18A2	0.0022	0.001	-0.0159	0.0024	0.0303	0.9521	0.9945	0.8716	0.9997	0.0132
10560	SLC19A2	0.0205	0.0202	-0.0152	0.0033	-0.0735	0.7388	0.9553	0.9574	0.9997	0.0071
80704	SLC19A3	-0.0189	0.1163	0.0097	-0.0171	-0.4229	0.9641	0.9369	0.9949	0.9997	0.0008
6574	SLC20A1	0.0249	0.0319	0.0397	-0.0006	0.1304	0.8435	0.9682	0.927	0.9997	0.0105
116085	SLC22A12	-0.0503	-0.0301	-0.0556	0.0042	0.2573	0.7998	0.9778	0.939	0.9997	0.0014
85413	SLC22A16	0.0014	0.0014	0.0404	-0.0028	0.0493	0.9878	0.9957	0.8365	0.9997	0.038
6584	SLC22A5	0.0281	-0.0707	0.0278	0.0127	0.1425	0.8176	0.807	0.9584	0.9997	0.0045
6576	SLC25A1	0.0854	0.0876	-0.048	0.0038	-0.2415	0.5961	0.8956	0.9492	0.9997	0.0023
788	SLC25A20	-0.0035	-0.0199	0.0334	0.0112	0.0912	0.9835	0.969	0.927	0.9997	0.0492
79085	SLC25A23	0.0641	0.0296	-0.0761	-0.0025	-0.1705	0.4504	0.9682	0.8523	0.9997	0.0001
5250	SLC25A3	0.0246	0.0123	-0.0033	-0.0066	-0.073	0.7293	0.9755	0.9932	0.9997	0.026
54977	SLC25A38	0.019	0.0163	-0.0109	-0.0067	-0.0734	0.7635	0.9682	0.9702	0.9997	0.0088
284439	SLC25A42	0.0386	-0.0026	0.0496	0.003	-0.1291	0.7401	0.9968	0.9163	0.9997	0.0137
203427	SLC25A43	0.0177	-0.0281	-0.0432	0.0224	0.1022	0.8855	0.9682	0.9172	0.9997	0.033
293	SLC25A6	-0.0282	0.0036	0.0466	-0.0039	-0.0958	0.7902	0.9945	0.9019	0.9997	0.0454
10998	SLC27A5	0.024	0.0071	0.0162	-0.0062	-0.0549	0.61	0.9819	0.9385	0.9997	0.023
3177	SLC29A2	0.0257	-0.0051	0.0111	-0.0026	-0.0811	0.7419	0.99	0.9768	0.9997	0.0237
55315	SLC29A3	-0.0249	0.0131	-0.0134	0.0018	0.1478	0.7981	0.9808	0.9767	0.9997	0.0001
66035	SLC2A11	0.0126	0.0095	0.0138	-0.0005	-0.0548	0.8311	0.975	0.9544	0.9997	0.0298
56731	SLC2A4RG	0.0389	0.0466	0.0292	0.0156	-0.081	0.5316	0.807	0.9198	0.9997	0.0162
7779	SLC30A1	-0.0018	0.0039	-0.001	0.0032	0.0769	0.989	0.9923	0.9978	0.9997	0.0214
148867	SLC30A7	-0.0201	-0.0228	-0.0239	-0.0124	0.1039	0.8635	0.9682	0.9592	0.9997	0.0238
1318	SLC31A2	-0.1078	-0.0668	-0.0337	0.0281	0.1743	0.4055	0.9309	0.9651	0.9997	0.0176
84912	SLC35B4	0.0122	-0.0382	-0.0288	0.0003	0.0817	0.9073	0.9062	0.9269	0.9997	0.0327
206358	SLC36A1	-0.0294	-0.0006	-0.0115	-0.0047	0.0773	0.5005	0.9986	0.9644	0.9997	0.0005
54020	SLC37A1	-0.0178	-0.0148	-0.0101	-0.0048	0.0542	0.7023	0.9621	0.9651	0.9997	0.0128
84255	SLC37A3	0.0106	0.0202	0.0636	-0.0007	0.0935	0.9234	0.9682	0.8438	0.9997	0.0132
145389	SLC38A6	-0.0273	0.021	0.0176	0.0009	0.0983	0.6982	0.9679	0.9592	0.9997	0.0019
57181	SLC39A10	-0.007	-0.04	-0.0076	-0.0052	0.0718	0.9406	0.8402	0.9816	0.9997	0.0195
29015	SLC43A3	0.0108	0.0816	-0.0644	-0.0124	0.1377	0.951	0.807	0.8847	0.9997	0.0178
8671	SLC4A4	0.0439	0.0445	-0.0061	0.0089	-0.1444	0.6894	0.9369	0.9918	0.9997	0.0044
6541	SLC7A1	-0.0499	0.0197	-0.033	-0.0039	0.0971	0.5749	0.9695	0.9337	0.9997	0.0444
56301	SLC7A10	0.0685	0.0839	-0.0226	-0.0227	-0.4091	0.8142	0.9612	0.9869	0.9997	0.0004
6545	SLC7A4	-0.0579	-0.0365	-0.0295	0.0145	0.1237	0.5316	0.9553	0.949	0.9997	0.0128
9056	SLC7A7	-0.0853	0.0135	-0.0118	0.0051	0.228	0.4954	0.9875	0.9874	0.9997	0.0004
285195	SLC9A9	0.0453	0.033	0.0561	-0.0015	0.1596	0.6479	0.9606	0.8807	0.9997	0.0005
11309	SLCO2B1	-0.0419	0.0272	-0.026	-0.0104	0.2402	0.8346	0.9797	0.9773	0.9997	0.0028
9353	SLIT2	-0.0269	-0.0102	-0.0464	-0.0174	0.2145	0.9135	0.9921	0.9584	0.9997	0.0123
6622	SNCA	-0.0252	0.0183	-0.0136	-0.0003	0.1946	0.9142	0.9867	0.9874	0.9997	0.0181
23642	SNHG1	0.0305	-0.0072	0.0281	-0.0074	-0.1467	0.8363	0.9925	0.9651	0.9997	0.0177
641638	SNHG6	-0.0407	-0.0066	0.0308	-0.0122	-0.1651	0.7534	0.9931	0.9592	0.9997	0.0039
654322	SNORA13	0.0012	0.0104	-0.0071	-0.0005	-0.034	0.9751	0.9369	0.953	0.9997	0.0054
26778	SNORA70	-0.0236	-0.0016	0.0124	-0.014	-0.1118	0.8363	0.9978	0.9808	0.9997	0.0195
677797	SNORA7B	0.0143	-0.0045	-0.0085	-0.0061	-0.081	0.8852	0.9921	0.9827	0.9997	0.0365
654320	SNORA8	-0.0013	0.0019	-0.0034	0.0012	-0.0631	0.9886	0.9945	0.989	0.9997	0.0057
26819	SNORD32A	-0.0238	-0.0199	-0.0236	-0.0028	-0.0469	0.5738	0.9311	0.8903	0.9997	0.0397
26793	SNORD56	-0.0032	0.0039	-0.0023	-0.0067	-0.0286	0.9371	0.9828	0.9874	0.9997	0.038
9751	SNPH	0.0099	-0.0247	-0.0228	0.0027	0.0467	0.8424	0.8617	0.885	0.9997	0.0247
6626	SNRPA	-0.0114	0.0058	-0.0051	-0.0061	-0.0802	0.8924	0.9882	0.9875	0.9997	0.0088
6628	SNRPB	-0.0198	-0.0092	-0.0169	-0.0073	-0.0838	0.8024	0.9832	0.9613	0.9997	0.0121
6633	SNRPD2	0.0069	-0.0028	0.0163	0.0014	-0.0717	0.9336	0.9932	0.949	0.9997	0.0078
6640	SNTA1	-0.0228	-0.016	-0.0692	-0.0056	-0.1889	0.8218	0.9771	0.8532	0.9997	0
6645	SNTB2	0.0362	-0.0179	-0.0739	-0.0262	-0.1276	0.7576	0.9784	0.8651	0.9997	0.0167
57231	SNX14	0.0172	0.0169	0.0305	0.0139	0.0851	0.8358	0.9682	0.9192	0.9997	0.0131
79856	SNX22	0.0408	0.0256	-0.0204	-0.0004	-0.0746	0.4413	0.936	0.9362	0.9997	0.01
115703	ARHGAP33	-0.0124	0.0166	-0.0022	-0.0026	-0.0805	0.8703	0.9682	0.9943	0.9997	0.0047
6664	SOX11	-0.0064	-0.0006	-0.0397	-0.0016	0.059	0.921	0.9986	0.8327	0.9997	0.0067
9552	SPAG7	0.0246	0.0029	-0.0064	-0.0121	-0.0794	0.7299	0.9942	0.9861	0.9997	0.0134
64663	SPANXC	-0.0047	0.0023	-0.0018	-0.0008	-0.0325	0.8917	0.99	0.9895	0.9997	0.0108
6678	SPARC	-0.033	-0.2189	-0.0246	-0.0105	0.2417	0.872	0.0306	0.9773	0.9997	0.0012
6688	SPI1	-0.0804	-0.0287	-0.0669	-0.0117	0.2486	0.5005	0.969	0.9028	0.9997	0
10253	SPRY2	0.0145	0.0245	0.0325	0.0002	-0.1502	0.9348	0.9708	0.9554	0.9997	0.0093
90864	SPSB3	0.0279	0.028	0.0458	-0.0027	-0.1887	0.8621	0.969	0.9313	0.9997	0.0014
6708	SPTA1	-0.0182	0.0242	-0.0211	0.0049	0.0452	0.6589	0.8617	0.8944	0.9997	0.0274
6709	SPTAN1	-0.0756	-0.0446	0.0209	-0.0078	0.1389	0.4172	0.9369	0.9691	0.9997	0.0066
6720	SREBF1	0.0761	-0.0056	0.0069	0.0046	-0.2031	0.6885	0.9955	0.9943	0.9997	0.0282
6730	SRP68	0.0046	0.008	-0.0119	-0.0052	-0.0598	0.9563	0.9828	0.967	0.9997	0.0369
27286	SRPX2	-0.1414	-0.1359	-0.0328	0.0191	0.2267	0.3575	0.791	0.971	0.9997	0.0092
140809	SRXN1	-0.0257	-0.002	0.0069	0.0003	0.102	0.7927	0.9968	0.9879	0.9997	0.016
54434	SSH1	0.0103	0.0232	-0.0876	-0.0125	0.0877	0.9348	0.9682	0.8316	0.9997	0.0454
8636	SSNA1	-0.0042	-0.0045	0.0121	0.0013	-0.0883	0.9677	0.9902	0.971	0.9997	0.0056
6745	SSR1	0.0117	-0.0344	-0.0278	-0.0155	0.0826	0.916	0.9357	0.9335	0.9997	0.0408
29101	SSU72	0.0189	0.0518	0.0396	-0.0021	-0.0924	0.8511	0.858	0.91	0.9997	0.0262
6767	ST13	-0.0029	0.0185	0.01	-0.0082	-0.084	0.9853	0.969	0.9816	0.9997	0.0462
6484	ST3GAL4	-0.009	-0.0242	0.0289	-0.0036	0.0684	0.9259	0.9553	0.9192	0.9997	0.048
10402	ST3GAL6	0.0564	0.0574	0.0712	0.0072	-0.1221	0.5445	0.8743	0.8618	0.9997	0.0137
10610	ST6GALNAC2	-0.0593	-0.0266	-0.1223	0.0128	-0.1498	0.5848	0.9687	0.8316	0.9997	0.0066
30815	ST6GALNAC6	-0.0269	0.0009	0.0043	-0.0167	-0.1589	0.8502	0.9987	0.9945	0.9997	0.0044
23166	STAB1	0.0067	0.1677	0.0455	-0.006	0.1217	0.9702	0.0147	0.9255	0.9997	0.0403
6774	STAT3	-0.0599	0.0209	0.1131	0.005	0.1595	0.4954	0.969	0.8054	0.9997	0.0004
6780	STAU1	-0.0088	-0.0164	-0.0206	-0.0002	0.0574	0.9075	0.9682	0.9269	0.9997	0.0379
8987	STBD1	0.0657	0.0556	0.0365	-0.0075	-0.1941	0.6347	0.9369	0.9584	0.9997	0.003
6793	STK10	-0.0128	0.0142	-0.0245	-0.0031	0.0512	0.8202	0.9682	0.9013	0.9997	0.039
9262	STK17B	-0.0102	-0.0106	-0.0168	0.0039	0.0775	0.9035	0.9778	0.9546	0.9997	0.0092
10494	STK25	-0.0011	0.0674	0.0085	-0.0031	-0.0867	0.9932	0.4876	0.9808	0.9997	0.0066
11329	STK38	-0.0065	-0.0014	0.0154	0.0008	0.112	0.9607	0.9982	0.9721	0.9997	0.0076
3925	STMN1	-0.0296	0.0071	0.0142	-0.0065	0.0949	0.68	0.9873	0.9691	0.9997	0.0047
11075	STMN2	-0.1559	-0.1238	-0.0239	-0.004	0.2994	0.496	0.9223	0.9861	0.9997	0.0172
30968	STOML2	0.0187	-0.0204	0.0107	0.0013	-0.0694	0.7792	0.9587	0.9718	0.9997	0.0193
219736	STOX1	0.0662	0.0457	0.0809	0.0007	-0.1853	0.5747	0.9531	0.8701	0.9997	0.0015
201254	STRA13	-0.0089	-0.0244	0.0669	-0.0018	-0.1062	0.9495	0.9682	0.8591	0.9997	0.0224
6801	STRN	0.0266	0.0265	0.0209	0.0086	-0.0552	0.5834	0.8956	0.9231	0.9997	0.0327
84959	UBASH3B	0.006	0.0374	0.0108	-0.0002	0.123	0.9675	0.9369	0.982	0.9997	0.0057
10273	STUB1	0.0208	-0.0116	-0.0367	-0.0058	-0.092	0.8313	0.9828	0.9188	0.9997	0.0271
8802	SUCLG1	0.0359	0.0265	-0.0259	0.0001	-0.1354	0.7572	0.9682	0.963	0.9997	0.0087
6799	SULT1A2	-0.0531	-0.0795	-0.0429	0.0035	0.1445	0.6504	0.807	0.9279	0.9997	0.011
445329	SULT1A4	-0.0595	-0.1027	-0.0725	0.004	0.1551	0.6842	0.8028	0.9002	0.9997	0.0315
64420	SUSD1	-0.0022	0.0116	0.005	0.0054	0.1583	0.9913	0.984	0.9929	0.9997	0.0003
6850	SYK	-0.0608	-0.009	-0.0684	-0.0064	0.2449	0.6472	0.9902	0.8951	0.9997	0
81493	SYNC	-0.0934	-0.0834	0.0268	0.0126	0.2709	0.3954	0.817	0.967	0.9997	0
10492	SYNCRIP	-0.0518	-0.0093	0.0524	0.003	0.0961	0.5005	0.9867	0.8757	0.9997	0.0238
284612	SYPL2	0.0018	-0.0077	-0.0074	-0.0018	0.0365	0.9718	0.9682	0.9651	0.9997	0.0224
10460	TACC3	-0.0134	-0.0044	0.0066	0.0005	0.0724	0.8044	0.9875	0.9794	0.9997	0.0008
8407	TAGLN2	-0.0754	-0.0028	-0.0009	-0.0013	0.2209	0.4877	0.9968	0.9988	0.9997	0.0001
123283	TARSL2	-0.0057	-0.0059	-0.0171	0.0024	-0.0528	0.9213	0.9819	0.9198	0.9997	0.0065
54885	TBC1D8B	0.0111	-0.0089	0.0258	-0.0007	0.048	0.7675	0.9682	0.8591	0.9997	0.003
6902	TBCA	0.0563	0.0076	-0.027	0.0002	-0.077	0.3107	0.9867	0.9232	0.9997	0.0193
6913	TBX15	0.0127	0.0195	0.0564	-0.0098	-0.1233	0.94	0.9778	0.9013	0.9997	0.0287
6916	TBXAS1	-0.0678	0.0234	0.0207	-0.0034	0.224	0.6347	0.9784	0.9781	0.9997	0.0007
6919	TCEA2	0.0031	0.0201	0.0109	-0.0083	-0.1033	0.9863	0.969	0.9824	0.9997	0.0294
6920	TCEA3	0.0939	0.0145	-0.0575	-0.0099	-0.2364	0.4213	0.9867	0.9192	0.9997	0.0001
6923	TCEB2	0.0243	-0.0149	-0.0027	-0.0018	-0.0803	0.7079	0.9682	0.9939	0.9997	0.0071
7018	TF	0.1425	0.04	-0.0849	0.0704	-0.3834	0.68	0.9864	0.9597	0.9997	0.0232
7027	TFDP1	-0.0243	-0.0316	0.0301	-0.0047	0.096	0.7976	0.9482	0.9305	0.9997	0.0194
7030	TFE3	-0.0083	-0.0082	-0.0195	0.0022	0.0717	0.9348	0.9852	0.9501	0.9997	0.0398
7045	TGFBI	-0.007	0.1203	0.0464	0.004	0.2199	0.9829	0.807	0.9584	0.9997	0.0095
7048	TGFBR2	0.0018	-0.0098	-0.0345	-0.0149	0.1231	0.9926	0.9882	0.939	0.9997	0.0201
80764	THAP7	0.0051	-0.0029	-0.0336	0.0024	-0.0532	0.9484	0.9931	0.8701	0.9997	0.0484
7057	THBS1	-0.0407	0.0479	0.0687	-0.0184	0.4202	0.9016	0.9726	0.9505	0.9997	0.0001
8563	THOC5	-0.0219	0.0418	0.0747	-0.015	-0.0814	0.8043	0.8806	0.8316	0.9997	0.0354
7070	THY1	0.0208	0.0139	0.2384	-0.0151	0.2255	0.9495	0.991	0.8316	0.9997	0.043
10245	TIMM17B	-0.0027	0.0019	0.0102	0.0027	-0.0799	0.984	0.9961	0.9784	0.9997	0.0238
7076	TIMP1	-0.025	0.0452	0.0859	0.002	0.2474	0.9256	0.9682	0.9163	0.9997	0.0057
7077	TIMP2	-0.0025	0.0109	0.0112	-0.0006	0.1484	0.9926	0.99	0.9887	0.9997	0.0441
9414	TJP2	-0.0153	0.0373	0.0454	0.0031	-0.1006	0.8979	0.9369	0.8987	0.9997	0.0236
83660	TLN2	-0.0172	-0.0244	0.0177	-0.0087	-0.0969	0.8909	0.9682	0.9704	0.9997	0.0461
7099	TLR4	0.0209	-0.0126	-0.0147	-0.005	0.0791	0.7827	0.9761	0.9659	0.9997	0.0179
51284	TLR7	0.0118	0.011	-0.0495	-0.0033	0.1879	0.951	0.99	0.9262	0.9997	0.0016
51311	TLR8	-0.0522	0.0161	0.0062	-0.0031	0.1759	0.5316	0.9778	0.9895	0.9997	0
83877	TM2D2	0.0365	0.0034	-0.049	-0.0016	0.0938	0.5952	0.9942	0.8651	0.9997	0.0066
53346	TM6SF1	-0.0182	-0.0002	-0.0084	0.0017	0.0902	0.8659	0.9997	0.9861	0.9997	0.0374
7108	TM7SF2	0.0269	0.0751	0.0924	0.0036	-0.4757	0.9344	0.9587	0.9212	0.9997	0
9375	TM9SF2	-0.0051	0.0272	0.0802	0.0124	0.095	0.9688	0.9621	0.8316	0.9997	0.0204
55374	TMCO6	0.038	0.0153	-0.0011	-0.0067	-0.0547	0.2837	0.9553	0.9964	0.9997	0.0085
54732	TMED9	0.0006	0.0212	0.0446	-0.0079	0.0709	0.9967	0.9682	0.8701	0.9997	0.0474
84336	TMEM101	-0.0064	-0.0051	0.0214	-0.0069	-0.1081	0.9641	0.9931	0.9651	0.9997	0.0177
83862	TMEM120A	0.0649	0.037	0.0459	-0.0036	-0.2118	0.4899	0.9553	0.9192	0.9997	0
135932	TMEM139	-0.0567	-0.0347	-0.0284	-0.0015	0.1243	0.4148	0.9348	0.9317	0.9997	0.0007
85014	TMEM141	0.0211	0.0106	0.034	-0.0018	-0.1043	0.8571	0.9867	0.9317	0.9997	0.0276
55260	TMEM143	0.0576	-0.0029	-0.0218	-0.0077	-0.0841	0.282	0.9942	0.9385	0.9997	0.0073
51522	TMEM14C	0.0722	0.0011	-0.0129	0.0038	-0.08	0.1565	0.9978	0.9691	0.9997	0.0141
132332	TMEM155	-0.0128	-0.0152	-0.0032	-0.0002	0.059	0.7714	0.9502	0.988	0.9997	0.0017
130733	TMEM178A	0.0249	0.2648	0.0922	-0.0076	-0.06	0.912	0.0007	0.8773	0.9997	0.6371
130827	TMEM182	0.0115	-0.0106	0.0076	0.0016	0.051	0.8396	0.969	0.9765	0.9997	0.0362
55266	TMEM19	0.0098	-0.031	-0.0025	0.0137	0.1079	0.9366	0.9528	0.9949	0.9997	0.0071
159371	SLC35G1	-0.0143	-0.0325	-0.0295	0.0003	0.0859	0.8435	0.8842	0.9083	0.9997	0.0025
131616	TMEM42	0.0731	-0.0222	0.0106	-0.0008	-0.0992	0.2268	0.9682	0.9794	0.9997	0.0059
79188	TMEM43	-0.0121	-0.028	-0.0516	-0.0037	0.1148	0.9372	0.9682	0.9069	0.9997	0.028
9168	TMSB10	0.0182	0.0003	-0.0191	0.0019	0.0807	0.8287	0.9987	0.9582	0.9997	0.0243
7117	TMSB4XP8	-0.0843	-0.0369	0.0162	-0.0016	0.1376	0.4055	0.9632	0.9795	0.9997	0.0163
3371	TNC	0.0211	0.0367	0.2284	-0.0205	0.3154	0.9538	0.9819	0.8316	0.9997	0.0073
7130	TNFAIP6	-0.0248	0.0431	0.1799	-0.0176	0.2245	0.9234	0.9682	0.8316	0.9997	0.0106
79626	TNFAIP8L2	-0.011	-0.0116	-0.0162	-0.002	0.0753	0.8095	0.9682	0.9232	0.9997	0
4982	TNFRSF11B	-0.0122	-0.0349	-0.0257	-0.0031	0.14	0.9348	0.9587	0.9592	0.9997	0.0036
51330	TNFRSF12A	-0.1055	-0.0064	0.014	-0.0101	0.2328	0.4942	0.9945	0.9874	0.9997	0.0044
10318	TNIP1	-0.1002	-0.0506	-0.0457	-0.0092	0.1168	0.2622	0.9272	0.9214	0.9997	0.0365
64102	TNMD	-0.2299	-0.2979	0.1519	-0.0103	0.5014	0.3991	0.5269	0.9083	0.9997	0.0005
56993	TOMM22	0.0147	0.0258	-0.0055	0.001	-0.0993	0.838	0.9369	0.9867	0.9997	0.0004
84134	TOMM40L	0.0044	-0.0022	-0.0121	-0.0006	0.0863	0.9622	0.9945	0.9691	0.9997	0.0029
9540	TP53I3	0.0362	-0.0165	0.1139	-0.0033	0.1095	0.7299	0.9778	0.7962	0.9997	0.0232
1200	TPP1	-0.006	-0.005	-0.076	-0.0019	0.18	0.9763	0.9945	0.8769	0.9997	0.0028
22974	TPX2	-0.0106	-0.0082	0.0317	0.0032	0.043	0.8274	0.9727	0.8591	0.9997	0.0454
9697	TRAM2	0.0224	-0.0063	0.0122	0.0013	0.1241	0.8659	0.9913	0.982	0.9997	0.0156
10131	TRAP1	-0.0107	0.0274	0.0444	0.0051	-0.107	0.9305	0.9621	0.889	0.9997	0.0077
51693	TRAPPC2L	-0.0245	0.0102	0.0895	-0.0054	-0.1697	0.8218	0.9867	0.8316	0.9997	0.0001
51399	TRAPPC4	0.062	-0.0244	0.0357	-0.002	-0.1129	0.4307	0.9682	0.9239	0.9997	0.0086
79090	TRAPPC6A	-0.0531	-0.0348	0.0332	-0.0025	-0.1279	0.5919	0.9606	0.9393	0.9997	0.0108
54210	TREM1	-0.0313	0.0082	0.0148	-0.0028	0.0393	0.2714	0.9682	0.9198	0.9997	0.023
340206	TREML3P	0.0073	0.0137	-0.0058	0.0001	0.0558	0.8967	0.9621	0.9798	0.9997	0.006
55809	TRERF1	0.0326	0.0277	-0.0247	-0.0011	-0.0707	0.4831	0.8866	0.9104	0.9997	0.0042
91107	TRIM47	0.0187	0.0424	-0.05	-0.013	0.131	0.9021	0.9499	0.9172	0.9997	0.018
117854	TRIM6	-0.0483	-0.0922	-0.0572	0.0005	0.1366	0.6963	0.7777	0.9087	0.9997	0.0204
9866	TRIM66	0.0208	0.0021	0.0016	-0.0056	-0.0821	0.7423	0.9945	0.9953	0.9997	0.0028
9320	TRIP12	-0.04	0.0133	0.0877	0.0004	0.093	0.6469	0.9812	0.8316	0.9997	0.0353
83707	TRPT1	0.0524	0.0076	0.0291	0.0152	-0.1393	0.593	0.99	0.9502	0.9997	0.0043
7228	TRQ-CTG1-5	0.0129	-0.0325	-0.0174	0.0055	0.0538	0.8218	0.817	0.9333	0.9997	0.0302
10099	TSPAN3	-0.0213	0.0205	0.0408	-0.0025	-0.1459	0.8756	0.9729	0.9265	0.9997	0.0036
7263	TST	0.0882	0.0758	0.0502	0.0225	-0.2126	0.4631	0.8748	0.927	0.9997	0.0006
57217	TTC7A	0.0033	0.0004	0.0135	0.0008	0.0277	0.9343	0.9984	0.9017	0.9997	0.0456
252948	TTTY16	-0.0039	-0.0107	-0.0132	-0.0008	0.0336	0.9329	0.9599	0.9212	0.9997	0.0365
80727	TTYH3	-0.0394	-0.0063	0.0144	-0.0007	0.1612	0.7139	0.9913	0.9794	0.9997	0.0006
7846	TUBA1A	-0.0362	0.0295	0.0107	-0.0079	0.1283	0.6528	0.9531	0.9806	0.9997	0.0005
84790	TUBA1C	-0.0631	-0.0001	0.0597	-0.0009	0.1337	0.5749	0.9997	0.9017	0.9997	0.0243
7280	TUBB2A	-0.2313	-0.0745	0.0213	-0.003	0.2451	0.2151	0.9621	0.9866	0.9997	0.0366
347733	TUBB2B	-0.1556	0.059	0.1261	-0.0495	0.3017	0.455	0.9682	0.8877	0.9997	0.0077
10381	TUBB3	-0.0063	0.0379	0.0116	-0.0024	0.1483	0.956	0.9118	0.9773	0.9997	0
56604	TUBB7P	-0.0792	-0.0059	0.0678	0.0067	0.1702	0.4721	0.9942	0.8853	0.9997	0.0041
27175	TUBG2	-0.004	-0.0116	-0.0089	0.0066	-0.1485	0.9852	0.9867	0.9874	0.9997	0.0042
56995	TULP4	-0.058	-0.0571	0.0119	0.002	0.1033	0.4702	0.8497	0.9807	0.9997	0.0212
10641	NPRL2	0.0392	0.008	0.0177	0.0037	-0.0975	0.4686	0.9832	0.949	0.9997	0.0005
286753	TUSC5	-0.0217	-0.0162	-0.0494	-0.0261	-0.1952	0.9329	0.9882	0.9506	0.9997	0.0257
7291	TWIST1	0.0743	0.1383	-0.0036	-0.027	-0.2533	0.6371	0.6358	0.9966	0.9997	0.0005
7305	TYROBP	-0.1108	0.01	-0.0273	0.0043	0.3129	0.5484	0.9932	0.9798	0.9997	0.0007
219743	TYSND1	0.0205	0.0686	0.049	0.0054	-0.138	0.8874	0.8617	0.9187	0.9997	0.0102
199746	U2AF1L4	-0.0158	0.0226	0.0166	-0.0015	-0.061	0.7615	0.9245	0.9348	0.9997	0.0085
7319	UBE2A	0.0261	-0.0051	0.0744	0.0077	0.0969	0.7947	0.9921	0.8413	0.9997	0.029
11065	UBE2C	-0.0613	-0.0044	0.0152	0.0022	0.1168	0.4907	0.9942	0.9768	0.9997	0.0165
51619	UBE2D4	-0.0105	-0.0829	-0.0308	0.0125	0.0944	0.9398	0.6052	0.9385	0.9997	0.0479
9040	UBE2M	-0.0072	0.0042	0.0504	0.0027	-0.0873	0.9427	0.9911	0.8591	0.9997	0.0066
29089	UBE2T	-0.0055	-0.028	0.0066	0.0042	0.0671	0.9546	0.9348	0.9849	0.9997	0.0397
50613	UBQLN3	-0.02	-0.0327	0.0128	-0.003	0.0468	0.6636	0.8028	0.9505	0.9997	0.0442
51035	UBXN1	0.0162	0.0153	-0.0347	-0.0105	-0.1296	0.8713	0.9727	0.9185	0.9997	0.0003
652995	UCA1	-0.0191	0.0102	0.0166	0	-0.069	0.7981	0.9799	0.9592	0.9999	0.0377
7345	UCHL1	-0.2757	-0.2137	0.0263	0.0303	0.5592	0.1898	0.7653	0.9861	0.9997	0
29796	UQCR10	0.0587	0.0267	0.077	0.0111	-0.0872	0.4148	0.9621	0.8316	0.9997	0.0365
56886	UGGT1	0.0125	-0.0011	-0.0742	-0.0132	0.1375	0.951	0.9987	0.8847	0.9997	0.0488
51720	UIMC1	0.025	0.0332	-0.0555	-0.0109	-0.1038	0.8078	0.9528	0.8739	0.9997	0.0187
440279	UNC13C	-0.0081	-0.0409	-0.0287	-0.0028	0.0865	0.9176	0.7956	0.8941	0.9997	0.0007
25972	UNC50	0.0911	-0.0118	-0.0497	0.002	-0.0429	0.0428	0.9778	0.8591	0.9997	0.3283
10975	UQCR11	-0.0078	0.0115	0.0044	-0.0046	-0.0604	0.9196	0.969	0.9874	0.9997	0.0256
7388	UQCRH	0.0527	0.0263	0.0614	0.0116	-0.1036	0.4721	0.9627	0.8591	0.9997	0.0094
55850	USE1	0.0147	-0.0217	0.0097	0.0015	-0.0831	0.8453	0.9568	0.9768	0.9997	0.0056
57176	VARS2	-0.0204	0.0289	0.0326	-0.0125	-0.1321	0.8795	0.9682	0.942	0.9997	0.0083
7409	VAV1	-0.015	0.0029	-0.0046	-0.0019	0.0589	0.8218	0.9932	0.9878	0.9997	0.0459
1462	VCAN	-0.0389	0.0631	0.1797	0.0191	0.4555	0.9059	0.9682	0.8591	0.9997	0
7422	VEGFA	-0.0047	0.0612	-0.0004	0.012	-0.1133	0.9741	0.8166	0.9993	0.9997	0.0115
389136	VGLL3	-0.0854	-0.0702	-0.0675	-0.0024	0.2139	0.4814	0.8956	0.9034	0.9997	0.0006
7433	VIPR1	-0.0059	0.0046	-0.0129	0.0065	-0.1732	0.979	0.9945	0.9861	0.9997	0.0075
7434	VIPR2	0.0058	0.0019	0.0842	0.0156	0.1122	0.9681	0.9969	0.8316	0.9997	0.012
8876	VNN1	-0.0124	0.0031	0.008	0.001	0.0636	0.7922	0.99	0.9691	0.9997	0.0008
6944	VPS72	0.0187	0.0043	-0.0128	-0.0008	-0.0784	0.7727	0.99	0.9659	0.9997	0.0056
11326	VSIG4	-0.0887	-0.0172	0.0589	-0.0083	0.2899	0.5316	0.9867	0.927	0.9997	0
4013	VWA5A	-0.0159	0.038	-0.0107	0.0017	0.0991	0.9019	0.9383	0.9825	0.9997	0.0408
7454	WAS	-0.0796	0.0096	-0.0535	-0.0004	0.2542	0.5979	0.9913	0.9362	0.9997	0.0004
7456	WIPF1	0.0343	0.0315	0.0448	0.0048	0.1732	0.7888	0.9682	0.9239	0.9997	0.0009
57705	WDFY4	-0.0018	0.0053	-0.0009	0.0024	0.0414	0.9679	0.9761	0.9949	0.9997	0.0018
25853	DCAF12	0.0351	-0.0255	-0.004	-0.008	0.11	0.7302	0.9682	0.9939	0.9997	0.0182
282809	POC1B	0.0067	0.0213	0.0198	-0.0027	0.0553	0.9275	0.9369	0.9262	0.9997	0.0327
54663	WDR74	-0.0087	0.0102	0.0217	-0.0067	-0.0894	0.9431	0.9834	0.9589	0.9997	0.0322
7482	WNT2B	-0.0253	-0.0345	0.0085	-0.0045	0.092	0.7351	0.9105	0.9816	0.9997	0.0053
7499	XG	-0.0099	-0.0064	0.0455	0.0196	0.1463	0.951	0.9913	0.9198	0.9997	0.0041
7503	XIST	0.0381	0.0132	-0.0443	-0.0233	-0.1413	0.8095	0.9875	0.939	0.9997	0.0452
9213	XPR1	-0.0039	-0.0159	0.0246	0.003	0.0943	0.9733	0.9692	0.939	0.9997	0.0098
2547	XRCC6	-0.0188	0.0196	0.002	-0.0119	-0.0914	0.8082	0.9682	0.9953	0.9997	0.0044
83719	YPEL3	0.0093	-0.0136	-0.0929	0	-0.1148	0.955	0.9834	0.8413	0.9999	0.0434
51441	YTHDF2	0.0005	-0.0439	-0.0272	0.0041	0.085	0.9968	0.8371	0.9239	0.9997	0.0098
7533	YWHAH	0.0098	0.0057	-0.0377	-0.0066	0.1591	0.9406	0.9902	0.9192	0.9997	0.0001
10971	YWHAQ	0.0009	0.0002	-0.008	-0.0005	0.0774	0.9933	0.9987	0.9799	0.9997	0.0066
170261	ZCCHC12	0.009	0.001	0.2202	0.0057	0.0548	0.9321	0.9985	0	0.9997	0.1888
55063	ZCWPW1	-0.0124	0.0208	-0.0049	-0.0031	-0.1154	0.9188	0.9682	0.9918	0.9997	0.0049
55146	ZDHHC4	0.0091	0.0091	0.0148	0.0003	-0.0656	0.9197	0.9828	0.9649	0.9997	0.0447
79752	ZFAND1	0.0201	0.0298	-0.0399	-0.0136	-0.1415	0.8633	0.9621	0.9192	0.9997	0.001
90637	ZFAND2A	0.0014	-0.0154	0.0023	-0.0061	-0.1282	0.9957	0.9832	0.9968	0.9997	0.028
463	ZFHX3	0.0266	-0.0856	-0.0731	0.0052	0.1437	0.8383	0.773	0.8651	0.9997	0.0066
79038	ZFYVE21	-0.0106	-0.0201	-0.0005	-0.0013	-0.0914	0.9075	0.9682	0.9988	0.9997	0.0032
57178	ZMIZ1	0.0069	-0.0064	-0.0689	0.0015	0.114	0.9604	0.99	0.8591	0.9997	0.0105
10269	ZMPSTE24	-0.0205	0.0045	-0.0114	-0.0074	0.1559	0.8605	0.9942	0.9816	0.9997	0.0002
7710	ZNF154	0.0089	-0.015	-0.0064	0.0068	0.0528	0.8676	0.9553	0.9773	0.9997	0.0097
7741	ZSCAN26	0.0562	0.0287	-0.038	-0.0101	-0.0747	0.3692	0.9442	0.8941	0.9997	0.0492
219749	ZNF25	0.0015	0.0018	-0.0164	-0.009	-0.0935	0.9926	0.9968	0.9691	0.9997	0.0215
54816	ZNF280D	0.0513	0.0105	-0.0095	0.0009	-0.1	0.4631	0.9832	0.9816	0.9997	0.0081
7584	ZNF35	0.0218	-0.016	-0.0025	-0.0081	0.0789	0.7007	0.9682	0.9936	0.9997	0.002
22891	ZNF365	-0.0087	-0.0103	0.0174	0.0042	0.0592	0.8956	0.9708	0.9339	0.9997	0.0162
55893	ZNF395	-0.0275	0.0073	-0.0572	-0.012	-0.1252	0.8168	0.99	0.8833	0.9997	0.0123
90333	ZNF468	0.0218	0.0121	0.0169	0.0042	0.0367	0.4884	0.9587	0.9087	0.9997	0.0399
84627	ZNF469	-0.0069	0.0141	0.0241	-0.003	0.0453	0.9091	0.9621	0.8833	0.9997	0.0399
25888	ZNF473	0.0162	0.0261	-0.0158	0.006	-0.0731	0.7775	0.9062	0.9434	0.9997	0.0027
340385	ZNF517	0.0005	0.0073	-0.0026	0.0034	-0.0524	0.9962	0.9784	0.9914	0.9997	0.018
147807	ZNF524	0.0002	-0.022	-0.0538	-0.0089	-0.1036	0.9991	0.9682	0.8701	0.9997	0.0107
84215	ZNF541	-0.0809	-0.1279	-0.0541	0.0101	0.114	0.3613	0.1226	0.8942	0.9997	0.0306
55657	ZNF692	0.0097	0.003	-0.0035	-0.0091	-0.0616	0.8775	0.9913	0.9893	0.9997	0.0088
51123	ZNF706	0.0089	0.0325	-0.0029	-0.0143	-0.0893	0.945	0.9518	0.9949	0.9997	0.0446
400720	ZNF772	-0.0026	-0.0112	-0.0003	0.0021	0.0379	0.9571	0.9587	0.9985	0.9997	0.0192
147808	ZNF784	-0.0152	0.0003	0.0089	0.001	-0.0675	0.8358	0.9987	0.9794	0.9997	0.0314
9326	ZNHIT3	0.0202	-0.0256	-0.0002	0.0019	-0.1209	0.7641	0.9369	0.9993	0.9997	0
79364	ZXDC	0.0171	0.022	0.0187	0.0002	-0.0617	0.7519	0.9348	0.927	0.9997	0.0111
