# Supplementary material for: Associations of breast cancer related exposures and gene expression profiles in normal breast tissue—The Norwegian Women and Cancer normal breast tissue study
Source: Cancer Rep (Hoboken). 2023 Jan 8;6(4):e1777. doi: 10.1002/cnr2.1777 (PMC10075301; doi:10.1002/cnr2.1777)
Supplement: Supplementary file 4 — Table S3: The list of all differentially expressed gene set. [file CNR2-6-e1777-s004.xlsx]

## Sheet: FullgeneSetTab12112019
	# Memebers	Alcohol Direction	Alcohol Padj	Smoking Direction	Smoking Padj	HRT Direction	HRT Padj	Parity Direction	Parity Padj	BMI Direction	BMI Padj	catName
GO:0032543	117	Up	1.23351e-08	Up	0.988819	Up	0.554761	Up	0.999385	Down	6.15522e-08	mitochondrial translation
GO:0070124	84	Up	1.32722e-07	Up	0.957107	Up	0.554761	Up	0.854989	Down	5.90381e-09	mitochondrial translational initiation
GO:0070125	84	Up	5.37083e-07	Up	0.957107	Up	0.489751	Up	0.854989	Down	7.02843e-09	mitochondrial translational elongation
GO:0070126	86	Up	5.37083e-07	Up	0.99597	Up	0.554761	Up	0.854989	Down	9.13927e-09	mitochondrial translational termination
GO:0022904	126	Up	4.55192e-06	Up	0.920239	Up	0.519283	Up	0.999385	Down	1.40414e-11	respiratory electron transport chain
GO:0022900	128	Up	6.11148e-06	Up	0.88077	Up	0.519283	Up	0.999385	Down	3.80952e-11	electron transport chain
GO:0033108	73	Up	6.4264e-05	Up	0.790429	Up	0.554761	Up	0.999385	Down	3.09523e-13	mitochondrial respiratory chain complex assembly
GO:0010257	56	Up	6.4264e-05	Up	0.770259	Up	0.554761	Up	0.999385	Down	7.22938e-12	NADH dehydrogenase complex assembly
GO:0032981	56	Up	6.4264e-05	Up	0.770259	Up	0.554761	Up	0.999385	Down	7.22938e-12	mitochondrial respiratory chain complex I assembly
GO:0097031	56	Up	6.4264e-05	Up	0.770259	Up	0.554761	Up	0.999385	Down	7.22938e-12	mitochondrial respiratory chain complex I biogenesis
GO:0045333	193	Up	0.000101807	Up	0.618797	Up	0.554761	Up	0.999385	Down	1.12043e-10	cellular respiration
GO:0046487	25	Up	0.000373206	Up	0.443426	Up	0.863339	Up	0.999385	Down	0.00123236	glyoxylate metabolic process
GO:0016226	18	Up	0.000373206	Down	0.999224	Down	0.883054	Down	0.999385	Down	0.0990606	iron-sulfur cluster assembly
GO:0031163	18	Up	0.000373206	Down	0.999224	Down	0.883054	Down	0.999385	Down	0.0990606	metallo-sulfur cluster assembly
hsa00190	119	Up	0.000507543	Up	0.939576	Up	0.488724	Up	0.999385	Down	1.35548e-08	Oxidative phosphorylation
GO:0006119	84	Up	0.000727381	Up	0.957107	Up	0.554761	Up	0.999385	Down	1.79677e-08	oxidative phosphorylation
GO:0006635	69	Up	0.00112026	Up	0.0088766	Up	0.554761	Up	0.999385	Down	0.00020391	fatty acid beta-oxidation
GO:0019395	94	Up	0.00112026	Up	0.0273774	Up	0.554761	Up	0.999385	Down	0.000486771	fatty acid oxidation
GO:0015936	17	Up	0.00112026	Up	0.933128	Up	0.838515	Up	0.999385	Down	0.23435	coenzyme A metabolic process
hsa05016	177	Up	0.00146138	Up	0.957107	Up	0.667984	Up	0.999385	Down	2.1691e-05	Huntington's disease
GO:0046459	14	Up	0.00155997	Up	0.422201	Up	0.616861	Up	0.999385	Down	0.00575769	short-chain fatty acid metabolic process
GO:0034440	96	Up	0.00165404	Up	0.0306277	Up	0.554761	Up	0.999385	Down	0.00106353	lipid oxidation
GO:0006120	41	Up	0.00176682	Up	0.991684	Up	0.554761	Up	0.999385	Down	3.95318e-07	mitochondrial electron transport, NADH to ubiquinone
GO:0030595	179	Down	0.00188625	Down	0.999224	Down	0.92034	Down	0.999385	Up	5.28539e-07	leukocyte chemotaxis
GO:0071621	102	Down	0.00188949	Down	0.999224	Down	0.917924	Down	0.999385	Up	3.6322e-07	granulocyte chemotaxis
GO:0006085	18	Up	0.00188949	Up	0.0786601	Up	0.766206	Up	0.999385	Down	0.0916872	acetyl-CoA biosynthetic process
GO:0009108	132	Up	0.00188949	Up	0.24337	Up	0.687016	Up	0.999385	Down	0.0349272	coenzyme biosynthetic process
GO:0042773	63	Up	0.00188949	Up	0.999224	Up	0.554761	Up	0.999385	Down	3.81058e-09	ATP synthesis coupled electron transport
hsa00280	44	Up	0.00215143	Up	2.60805e-06	Up	0.488724	Up	0.854989	Down	0.000313451	Valine, leucine and isoleucine degradation
GO:0009083	24	Up	0.00217306	Up	0.00161514	Up	0.611757	Up	0.999385	Down	0.000661874	branched-chain amino acid catabolic process
hsa05150	55	Down	0.00227797	Up	0.618797	Down	0.88428	Down	0.999385	Up	6.31341e-20	Staphylococcus aureus infection
GO:0042775	62	Up	0.00265637	Up	0.994193	Up	0.497733	Up	0.999385	Down	2.47848e-09	mitochondrial ATP synthesis coupled electron transport
GO:0006354	132	Up	0.00339744	Down	0.890114	Up	0.958134	Up	0.999385	Down	0.132198	DNA-templated transcription, elongation
hsa05012	117	Up	0.0035845	Up	0.836948	Up	0.488724	Up	0.999385	Down	9.36786e-08	Parkinson's disease
GO:0030593	87	Down	0.00417127	Down	0.999224	Down	0.898432	Down	0.999385	Up	1.60399e-07	neutrophil chemotaxis
GO:0009062	86	Up	0.00482325	Up	0.0148452	Up	0.632986	Up	0.999385	Down	0.00061182	fatty acid catabolic process
GO:0051188	158	Up	0.00499647	Up	0.371302	Up	0.575807	Up	0.999385	Down	0.0636205	cofactor biosynthetic process
GO:0043299	61	Down	0.00584161	Up	0.997245	Down	0.938033	Up	0.999385	Up	3.03916e-09	leukocyte degranulation
GO:0006084	32	Up	0.00609176	Up	0.00221155	Up	0.69316	Up	0.999385	Down	0.00663809	acetyl-CoA metabolic process
GO:0097530	111	Down	0.00691635	Up	0.999224	Down	0.932389	Down	0.999385	Up	9.62437e-07	granulocyte migration
hsa00020	30	Up	0.00691635	Up	0.0148452	Up	0.675913	Up	0.999385	Down	4.52648e-07	Citrate cycle (TCA cycle)
GO:0060326	232	Down	0.00869339	Down	0.999224	Down	0.903066	Down	0.999385	Up	4.50947e-06	cell chemotaxis
hsa05332	41	Down	0.00869339	Up	0.790429	Down	0.619867	Down	0.999385	Up	2.53205e-05	Graft-versus-host disease
GO:0002275	67	Down	0.0110114	Up	0.999224	Down	0.837423	Up	0.999385	Up	1.75115e-09	myeloid cell activation involved in immune response
GO:0070129	11	Up	0.0116938	Down	0.999224	Up	0.727911	Up	0.999385	Down	0.279657	regulation of mitochondrial translation
hsa00650	30	Up	0.0123363	Up	0.185475	Up	0.554761	Up	0.999385	Down	0.00200734	Butanoate metabolism
hsa00640	32	Up	0.0127872	Up	0.00161514	Up	0.488724	Up	0.999385	Down	0.00027819	Propanoate metabolism
GO:1990266	94	Down	0.0132721	Down	0.999224	Down	0.917924	Down	0.999385	Up	1.19018e-06	neutrophil migration
GO:0000959	33	Up	0.0132721	Up	0.999224	Up	0.947801	Up	0.999385	Down	0.237298	mitochondrial RNA metabolic process
GO:0001510	53	Up	0.013917	Down	0.999224	Up	0.94734	Down	0.999385	Down	0.216293	RNA methylation
GO:0097529	157	Down	0.0149624	Up	0.999224	Down	0.870079	Down	0.999385	Up	3.66814e-07	myeloid leukocyte migration
GO:0006368	93	Up	0.0149624	Down	0.842233	Up	0.938399	Up	0.999385	Down	0.274227	transcription elongation from RNA polymerase II promoter
GO:0019217	89	Up	0.0149624	Up	0.558099	Up	0.810848	Up	0.999385	Down	0.185081	regulation of fatty acid metabolic process
GO:0009081	27	Up	0.0156248	Up	0.00431242	Up	0.577268	Up	0.999385	Down	3.3053e-05	branched-chain amino acid metabolic process
hsa05330	37	Down	0.0163442	Up	0.770259	Down	0.689075	Down	0.999385	Up	2.52598e-05	Allograft rejection
hsa04612	76	Down	0.0174181	Up	0.730866	Down	0.693319	Down	0.999385	Up	1.3788e-05	Antigen processing and presentation
GO:0045576	53	Down	0.0176046	Up	0.999224	Down	0.815178	Down	0.999385	Up	2.12809e-08	mast cell activation
hsa04145	153	Down	0.0176046	Up	0.999224	Up	0.933488	Down	0.999385	Up	7.22938e-12	Phagosome
GO:0090136	15	Down	0.0218062	Down	0.999224	Up	0.954847	Up	0.999385	Up	0.0586894	epithelial cell-cell adhesion
GO:0002279	42	Down	0.0225515	Up	0.999224	Down	0.90878	Down	0.999385	Up	9.13927e-09	mast cell activation involved in immune response
GO:0043303	42	Down	0.0225515	Up	0.999224	Down	0.90878	Down	0.999385	Up	9.13927e-09	mast cell degranulation
GO:0072329	109	Up	0.0226053	Up	0.0786601	Up	0.653103	Up	0.999385	Down	0.00141921	monocarboxylic acid catabolic process
GO:0009060	61	Up	0.025929	Up	0.177615	Up	0.643924	Up	0.999385	Down	1.91662e-06	aerobic respiration
hsa05320	52	Down	0.025936	Up	0.997245	Down	0.616861	Down	0.999385	Up	0.00358142	Autoimmune thyroid disease
GO:0006099	29	Up	0.0266349	Up	0.128482	Up	0.740274	Up	0.999385	Down	0.000200942	tricarboxylic acid cycle
GO:0016054	227	Up	0.0273576	Up	0.0248391	Up	0.554761	Up	0.999385	Down	0.00128052	organic acid catabolic process
GO:0046395	227	Up	0.0273576	Up	0.0248391	Up	0.554761	Up	0.999385	Down	0.00128052	carboxylic acid catabolic process
GO:0002886	36	Down	0.0278695	Up	0.920239	Down	0.84591	Down	0.999385	Up	2.95021e-09	regulation of myeloid leukocyte mediated immunity
GO:0006637	91	Up	0.0278695	Up	0.00430636	Up	0.626762	Up	0.999385	Down	0.0356911	acyl-CoA metabolic process
GO:0035383	91	Up	0.0278695	Up	0.00430636	Up	0.626762	Up	0.999385	Down	0.0356911	thioester metabolic process
GO:0009620	54	Down	0.0280135	Up	0.999224	Up	0.616861	Up	0.999385	Up	0.0340386	response to fungus
hsa00630	18	Up	0.0283703	Up	0.513443	Up	0.841929	Up	0.999385	Down	2.16361e-05	Glyoxylate and dicarboxylate metabolism
GO:0033523	10	Up	0.0285241	Down	0.999224	Down	0.964576	Up	0.999385	Up	0.607733	histone H2B ubiquitination
GO:0034341	161	Down	0.0285241	Up	0.999224	Down	0.721533	Up	0.999385	Up	5.5365e-05	response to interferon-gamma
GO:0008535	17	Up	0.0289487	Up	0.999224	Up	0.554761	Up	0.999385	Down	0.0228715	respiratory chain complex IV assembly
GO:0032418	49	Down	0.0293539	Up	0.999224	Down	0.963729	Down	0.999385	Up	7.57957e-07	lysosome localization
GO:0031646	23	Down	0.0305017	Down	0.950143	Down	0.936651	Up	0.999385	Up	0.154161	positive regulation of neurological system process
GO:0031643	11	Down	0.0333757	Down	0.527794	Up	0.898968	Up	0.999385	Up	0.230726	positive regulation of myelination
hsa05130	55	Down	0.0337988	Down	0.999224	Up	0.936651	Down	0.999385	Up	7.67451e-09	Pathogenic Escherichia coli infection
GO:0043300	36	Down	0.0341346	Up	0.950217	Down	0.938337	Up	0.999385	Up	3.81058e-09	regulation of leukocyte degranulation
GO:0033003	36	Down	0.0348506	Up	0.987747	Down	0.689923	Down	0.999385	Up	4.0948e-09	regulation of mast cell activation
GO:0007004	54	Up	0.0374201	Down	0.999224	Down	0.961943	Up	0.999385	Up	0.885271	telomere maintenance via telomerase
GO:0006101	33	Up	0.039521	Up	0.10429	Up	0.675913	Up	0.999385	Down	9.40257e-06	citrate metabolic process
GO:0050900	355	Down	0.039521	Down	0.999224	Down	0.866607	Down	0.999385	Up	1.38201e-08	leukocyte migration
hsa05310	30	Down	0.039521	Up	0.0287393	Down	0.936651	Down	0.999385	Up	8.12419e-06	Asthma
GO:0035384	62	Up	0.039521	Up	0.0148452	Up	0.740274	Up	0.999385	Down	0.135857	thioester biosynthetic process
GO:0071616	62	Up	0.039521	Up	0.0148452	Up	0.740274	Up	0.999385	Down	0.135857	acyl-CoA biosynthetic process
GO:0010833	84	Up	0.0417825	Down	0.999224	Up	0.990761	Up	0.999385	Down	0.80923	telomere maintenance via telomere lengthening
hsa03022	36	Up	0.0440324	Down	0.890114	Down	0.966318	Up	0.999385	Down	0.801081	Basal transcription factors
GO:0002448	44	Down	0.0459979	Up	0.999224	Down	0.932389	Down	0.999385	Up	8.45769e-09	mast cell mediated immunity
GO:0006283	73	Up	0.0467508	Up	0.999224	Up	0.747606	Up	0.999385	Down	0.0307587	transcription-coupled nucleotide-excision repair
GO:0072350	37	Up	0.0470244	Up	0.134386	Up	0.619867	Up	0.999385	Down	7.87287e-05	tricarboxylic acid metabolic process
GO:0015980	377	Up	0.0470244	Up	0.719283	Up	0.622237	Up	0.999385	Down	4.33777e-05	energy derivation by oxidation of organic compounds
GO:0033006	27	Down	0.0470244	Up	0.999224	Down	0.740274	Down	0.999385	Up	1.38201e-08	regulation of mast cell activation involved in immune response
GO:0043304	27	Down	0.0470244	Up	0.999224	Down	0.740274	Down	0.999385	Up	1.38201e-08	regulation of mast cell degranulation
GO:0002548	59	Down	0.0478039	Down	0.999224	Down	0.738356	Down	0.999385	Up	2.27646e-05	monocyte chemotaxis
GO:1990542	56	Up	0.0486552	Up	0.999224	Up	0.609559	Up	0.999385	Down	0.000676621	mitochondrial transmembrane transport
GO:0070911	62	Up	0.0490202	Down	0.999224	Up	0.673698	Up	0.999385	Down	0.278972	global genome nucleotide-excision repair
GO:0030488	22	Up	0.0492985	Down	0.794307	Down	0.994441	Down	0.999385	Up	0.851667	tRNA methylation
GO:0071800	18	Down	0.051941	Down	0.999224	Down	0.891023	Down	0.999385	Up	0.0047113	podosome assembly
GO:0006403	193	Up	0.0543004	Down	0.999224	Down	0.964091	Down	0.999385	Down	0.868809	RNA localization
GO:0046321	14	Up	0.0551312	Up	0.328525	Up	0.967034	Down	0.999385	Down	0.0200299	positive regulation of fatty acid oxidation
GO:0046629	13	Down	0.0566755	Up	0.999224	Up	0.987143	Down	0.999385	Up	0.319973	gamma-delta T cell activation
GO:0036336	27	Down	0.0566755	Down	0.999224	Down	0.976441	Down	0.999385	Up	0.022855	dendritic cell migration
GO:0071346	139	Down	0.0566755	Up	0.999224	Down	0.63299	Up	0.999385	Up	6.93717e-05	cellular response to interferon-gamma
GO:0050832	40	Down	0.0566755	Up	0.952231	Up	0.488724	Down	0.999385	Up	0.223688	defense response to fungus
GO:0043586	21	Up	0.0566755	Up	0.997245	Down	0.902754	Up	0.999385	Down	0.998396	tongue development
GO:0002690	81	Down	0.0584647	Up	0.999224	Down	0.804727	Up	0.999385	Up	0.000835421	positive regulation of leukocyte chemotaxis
GO:0000387	41	Up	0.0584647	Up	0.999224	Up	0.898432	Down	0.999385	Down	0.069839	spliceosomal snRNP assembly
GO:0006278	59	Up	0.0584647	Down	0.999224	Down	0.958134	Up	0.999385	Up	0.833643	RNA-dependent DNA replication
GO:0006362	31	Up	0.0610815	Down	0.957107	Down	0.958134	Up	0.999385	Down	0.25789	transcription elongation from RNA polymerase I promoter
GO:0006406	81	Up	0.0610815	Up	0.999224	Down	0.994441	Down	0.999385	Down	0.865443	mRNA export from nucleus
GO:0071427	81	Up	0.0610815	Up	0.999224	Down	0.994441	Down	0.999385	Down	0.865443	mRNA-containing ribonucleoprotein complex export from nucleus
GO:0006081	82	Up	0.0610815	Up	0.108216	Up	0.621648	Up	0.999385	Down	0.203312	cellular aldehyde metabolic process
GO:0045717	13	Up	0.0642116	Up	0.908242	Up	0.958134	Up	0.999385	Down	0.73491	negative regulation of fatty acid biosynthetic process
GO:1904356	50	Up	0.0642116	Up	0.999224	Down	0.917924	Up	0.999385	Up	0.880067	regulation of telomere maintenance via telomere lengthening
GO:0070986	13	Up	0.0656925	Up	0.952231	Down	0.965758	Up	0.999385	Down	0.201955	left/right axis specification
GO:0002688	96	Down	0.0662126	Up	0.999224	Down	0.765212	Down	0.999385	Up	0.000238015	regulation of leukocyte chemotaxis
GO:0006405	95	Up	0.0670902	Up	0.999224	Down	0.998263	Down	0.999385	Down	0.973272	RNA export from nucleus
GO:0048247	50	Down	0.067897	Down	0.999224	Down	0.808104	Up	0.999385	Up	0.00542012	lymphocyte chemotaxis
GO:0006531	11	Up	0.0700515	Down	0.999224	Down	0.975596	Up	0.999385	Down	0.403118	aspartate metabolic process
hsa04146	79	Up	0.0709257	Up	0.226878	Up	0.821384	Up	0.999385	Down	0.0231948	Peroxisome
GO:0061323	15	Up	0.0715545	Down	0.999224	Down	0.618883	Up	0.999385	Down	0.603531	cell proliferation involved in heart morphogenesis
GO:0034340	86	Down	0.0723414	Up	0.999224	Down	0.602737	Up	0.999385	Up	0.19343	response to type I interferon
hsa05010	161	Up	0.0727112	Up	0.957107	Up	0.497733	Up	0.999385	Down	0.00215156	Alzheimer's disease
GO:0019509	6	Up	0.0727112	Down	0.999224	Down	0.992696	Up	0.999385	Down	0.991182	L-methionine biosynthetic process from methylthioadenosine
hsa05416	70	Down	0.0745446	Up	0.997245	Down	0.958134	Down	0.999385	Up	1.23395e-05	Viral myocarditis
GO:0008033	144	Up	0.0754201	Down	0.997245	Up	0.902213	Down	0.999385	Down	0.739089	tRNA processing
GO:0060337	82	Down	0.0754201	Up	0.999224	Down	0.554761	Up	0.999385	Up	0.199598	type I interferon signaling pathway
GO:0071357	82	Down	0.0754201	Up	0.999224	Down	0.554761	Up	0.999385	Up	0.199598	cellular response to type I interferon
GO:0033005	17	Down	0.0754201	Up	0.908242	Up	0.992696	Down	0.999385	Up	0.00027819	positive regulation of mast cell activation
GO:0008652	88	Up	0.0757994	Up	0.840256	Up	0.640501	Up	0.999385	Down	0.652226	cellular amino acid biosynthetic process
GO:0002274	158	Down	0.0757994	Up	0.933128	Down	0.804727	Up	0.999385	Up	1.38201e-08	myeloid leukocyte activation
GO:0033865	37	Up	0.0757994	Up	0.999224	Up	0.969872	Up	0.999385	Down	0.394757	nucleoside bisphosphate metabolic process
GO:0033875	37	Up	0.0757994	Up	0.999224	Up	0.969872	Up	0.999385	Down	0.394757	ribonucleoside bisphosphate metabolic process
GO:0034032	37	Up	0.0757994	Up	0.999224	Up	0.969872	Up	0.999385	Down	0.394757	purine nucleoside bisphosphate metabolic process
GO:0000375	283	Up	0.0757994	Down	0.999224	Down	0.906288	Down	0.999385	Down	0.0607286	RNA splicing, via transesterification reactions
GO:0071801	14	Down	0.0788714	Down	0.999224	Down	0.795088	Down	0.999385	Up	0.00378446	regulation of podosome assembly
GO:0002407	22	Down	0.0788714	Down	0.999224	Down	0.96592	Up	0.999385	Up	0.0971764	dendritic cell chemotaxis
GO:0017004	23	Up	0.0788714	Up	0.999224	Up	0.554761	Up	0.999385	Down	0.040675	cytochrome complex assembly
GO:0000377	279	Up	0.0788714	Down	0.999224	Down	0.917924	Down	0.999385	Down	0.0607286	RNA splicing, via transesterification reactions with bulged adenosine as nucleophile
GO:0000398	279	Up	0.0788714	Down	0.999224	Down	0.917924	Down	0.999385	Down	0.0607286	mRNA splicing, via spliceosome
GO:0055089	12	Up	0.0793366	Up	0.770259	Down	0.970973	Up	0.999385	Down	0.00771897	fatty acid homeostasis
GO:0006086	14	Up	0.0793366	Up	0.770259	Up	0.837423	Up	0.999385	Down	0.469446	acetyl-CoA biosynthetic process from pyruvate
GO:0000338	10	Up	0.0793366	Up	0.999224	Up	0.644013	Up	0.999385	Down	0.937767	protein deneddylation
GO:0009451	123	Up	0.0814822	Down	0.997811	Up	0.90283	Down	0.999385	Down	0.319273	RNA modification
GO:0006695	50	Up	0.0878231	Up	0.0161696	Up	0.804727	Up	0.999385	Down	0.0427016	cholesterol biosynthetic process
GO:1902653	50	Up	0.0878231	Up	0.0161696	Up	0.804727	Up	0.999385	Down	0.0427016	secondary alcohol biosynthetic process
GO:0033539	19	Up	0.0895435	Up	0.526987	Up	0.640501	Up	0.999385	Down	0.152545	fatty acid beta-oxidation using acyl-CoA dehydrogenase
hsa03040	126	Up	0.09036	Up	0.999224	Down	0.969872	Down	0.999385	Down	0.0122613	Spliceosome
GO:0051236	163	Up	0.0928171	Down	0.999224	Down	0.938969	Down	0.999385	Down	0.87992	establishment of RNA localization
GO:0010510	12	Up	0.0959119	Up	0.790429	Up	0.873596	Up	0.999385	Down	0.409903	regulation of acetyl-CoA biosynthetic process from pyruvate
GO:0019882	236	Down	0.0959119	Up	0.979444	Up	0.990761	Down	0.999385	Up	5.24839e-07	antigen processing and presentation
GO:0002444	76	Down	0.0977027	Up	0.950217	Down	0.933488	Up	0.999385	Up	4.28569e-09	myeloid leukocyte mediated immunity
GO:0032210	45	Up	0.0977027	Up	0.999224	Down	0.946774	Up	0.999385	Up	0.841974	regulation of telomere maintenance via telomerase
GO:0031424	49	Down	0.097853	Up	0.999224	Up	0.804727	Up	0.999385	Up	0.0658949	keratinization
GO:0000715	22	Up	0.0979658	Up	0.999224	Up	0.804727	Up	0.999385	Down	0.884251	nucleotide-excision repair, DNA damage recognition
GO:0070527	56	Down	0.0979658	Down	0.999224	Down	0.898432	Up	0.999385	Up	0.000676621	platelet aggregation
GO:0002888	18	Down	0.0979658	Up	0.754579	Up	0.947673	Up	0.999385	Up	3.66658e-05	positive regulation of myeloid leukocyte mediated immunity
GO:1904357	17	Up	0.0979666	Down	0.999224	Down	0.602737	Up	0.999385	Down	0.900757	negative regulation of telomere maintenance via telomere lengthening
GO:0000723	132	Up	0.0979666	Down	0.997245	Down	0.989115	Down	0.999385	Down	0.66671	telomere maintenance
GO:0034105	26	Down	0.100632	Up	0.999224	Up	0.851459	Up	0.999385	Up	0.175447	positive regulation of tissue remodeling
hsa00071	43	Up	0.102607	Up	0.0148452	Up	0.554761	Up	0.999385	Down	0.000761393	Fatty acid degradation
GO:0034470	327	Up	0.103756	Down	0.957107	Up	0.948676	Down	0.999385	Down	0.0990606	ncRNA processing
GO:0006399	196	Up	0.103756	Down	0.999224	Up	0.858695	Down	0.999385	Down	0.744209	tRNA metabolic process
GO:0009063	121	Up	0.104741	Up	0.0845024	Up	0.554761	Up	0.999385	Down	0.00669685	cellular amino acid catabolic process
hsa04940	43	Down	0.108127	Up	0.8655	Down	0.825291	Down	0.999385	Up	0.000110274	Type I diabetes mellitus
GO:0006414	207	Up	0.108127	Down	0.999224	Up	0.488724	Up	0.999385	Down	6.44664e-08	translational elongation
GO:0019884	180	Down	0.108127	Up	0.999224	Up	0.96493	Down	0.999385	Up	7.60811e-06	antigen processing and presentation of exogenous antigen
GO:0007229	89	Down	0.108127	Up	0.999224	Up	0.984569	Up	0.999385	Up	3.2049e-06	integrin-mediated signaling pathway
GO:0071426	93	Up	0.113059	Up	0.999224	Up	0.958134	Down	0.999385	Down	0.860548	ribonucleoprotein complex export from nucleus
GO:0042762	20	Up	0.114911	Up	0.952231	Up	0.804727	Up	0.999385	Down	0.945669	regulation of sulfur metabolic process
GO:0002504	98	Down	0.116052	Up	0.999224	Up	0.958134	Down	0.999385	Up	2.607e-06	antigen processing and presentation of peptide or polysaccharide antigen via MHC class II
GO:0032204	68	Up	0.116052	Down	0.999224	Up	0.992696	Up	0.999385	Up	0.908868	regulation of telomere maintenance
GO:0006289	116	Up	0.11885	Down	0.999224	Up	0.895231	Up	0.999385	Down	0.0870448	nucleotide-excision repair
GO:0002495	97	Down	0.11885	Up	0.999224	Up	0.963844	Down	0.999385	Up	6.85816e-06	antigen processing and presentation of peptide antigen via MHC class II
GO:0015931	193	Up	0.120223	Down	0.999224	Up	0.990761	Down	0.999385	Down	0.891558	nucleobase-containing compound transport
GO:0006363	31	Up	0.122488	Down	0.999224	Up	0.992696	Down	0.999385	Down	0.170001	termination of RNA polymerase I transcription
GO:0042769	36	Up	0.122488	Up	0.999224	Up	0.941542	Down	0.999385	Down	0.218594	DNA damage response, detection of DNA damage
GO:0033561	18	Down	0.125819	Down	0.999224	Up	0.993045	Up	0.999385	Up	0.104615	regulation of water loss via skin
GO:0006415	178	Up	0.126385	Down	0.999224	Up	0.488724	Up	0.999385	Down	5.14971e-09	translational termination
GO:0042776	17	Up	0.127203	Up	0.999224	Up	0.754503	Up	0.999385	Down	0.000328708	mitochondrial ATP synthesis coupled proton transport
GO:0016126	55	Up	0.128445	Up	0.0306277	Up	0.763713	Up	0.999385	Down	0.0385756	sterol biosynthetic process
GO:0045922	29	Up	0.128905	Up	0.957107	Up	0.96765	Up	0.999385	Down	0.464511	negative regulation of fatty acid metabolic process
GO:0001906	108	Down	0.128905	Up	0.950217	Down	0.984569	Up	0.999385	Up	0.00010828	cell killing
GO:0071166	96	Up	0.129085	Up	0.999224	Up	0.960898	Down	0.999385	Down	0.792824	ribonucleoprotein complex localization
GO:0006103	20	Up	0.129085	Up	0.139464	Up	0.883177	Down	0.999385	Down	1.08013e-07	2-oxoglutarate metabolic process
GO:0043302	18	Down	0.131041	Up	0.794307	Up	0.804727	Up	0.999385	Up	5.5365e-05	positive regulation of leukocyte degranulation
GO:0046320	28	Up	0.131228	Up	0.164858	Up	0.851107	Up	0.999385	Down	0.0298455	regulation of fatty acid oxidation
GO:0033683	39	Up	0.131228	Up	0.997245	Up	0.675913	Up	0.999385	Down	0.151341	nucleotide-excision repair, DNA incision
GO:0050657	160	Up	0.132078	Down	0.999224	Down	0.957061	Down	0.999385	Down	0.871971	nucleic acid transport
GO:0050658	160	Up	0.132078	Down	0.999224	Down	0.957061	Down	0.999385	Down	0.871971	RNA transport
GO:0002478	173	Down	0.133515	Up	0.999224	Up	0.963729	Down	0.999385	Up	2.46451e-05	antigen processing and presentation of exogenous peptide antigen
GO:0046034	205	Up	0.139794	Up	0.950143	Up	0.554761	Up	0.999385	Down	0.00806613	ATP metabolic process
GO:0048002	193	Down	0.140495	Up	0.999224	Up	0.941542	Up	0.999385	Up	9.27001e-06	antigen processing and presentation of peptide antigen
GO:0001913	30	Down	0.140568	Up	0.793926	Down	0.692786	Down	0.999385	Up	0.034014	T cell mediated cytotoxicity
GO:0098751	30	Down	0.141493	Down	0.999224	Down	0.902213	Down	0.999385	Up	0.00258846	bone cell development
GO:0072608	13	Down	0.143211	Up	0.999224	Up	0.898432	Up	0.999385	Up	0.1044	interleukin-10 secretion
GO:0009452	37	Up	0.143211	Down	0.952231	Up	0.88428	Up	0.999385	Down	0.310091	7-methylguanosine RNA capping
GO:0036260	37	Up	0.143211	Down	0.952231	Up	0.88428	Up	0.999385	Down	0.310091	RNA capping
GO:0006353	96	Up	0.143211	Down	0.999224	Up	0.965655	Down	0.999385	Down	0.329493	DNA-templated transcription, termination
GO:0002283	15	Down	0.144443	Down	0.999224	Down	0.927704	Down	0.999385	Up	2.19678e-05	neutrophil activation involved in immune response
GO:0019886	93	Down	0.147477	Up	0.999224	Up	0.967034	Down	0.999385	Up	1.72081e-05	antigen processing and presentation of exogenous peptide antigen via MHC class II
GO:0035337	52	Up	0.147515	Up	0.0786601	Up	0.833588	Up	0.999385	Down	0.135473	fatty-acyl-CoA metabolic process
GO:0009167	242	Up	0.147601	Up	0.952231	Up	0.488724	Up	0.999385	Down	0.0284732	purine ribonucleoside monophosphate metabolic process
GO:0050921	122	Down	0.148541	Up	0.987747	Down	0.853064	Up	0.999385	Up	0.00130292	positive regulation of chemotaxis
GO:0002577	22	Down	0.149758	Up	0.957107	Down	0.720627	Down	0.999385	Up	0.000173985	regulation of antigen processing and presentation
GO:0009126	243	Up	0.150053	Up	0.952231	Up	0.488724	Up	0.999385	Down	0.0298455	purine nucleoside monophosphate metabolic process
hsa04650	136	Down	0.150648	Up	0.999224	Down	0.678963	Down	0.999385	Up	8.43613e-05	Natural killer cell mediated cytotoxicity
GO:0050812	13	Up	0.150648	Up	0.774081	Up	0.890883	Up	0.999385	Down	0.73087	regulation of acyl-CoA biosynthetic process
GO:0033008	13	Down	0.150648	Up	0.933128	Up	0.946774	Down	0.999385	Up	0.000676621	positive regulation of mast cell activation involved in immune response
GO:0043306	13	Down	0.150648	Up	0.933128	Up	0.946774	Down	0.999385	Up	0.000676621	positive regulation of mast cell degranulation
GO:0045124	33	Down	0.150648	Up	0.999224	Down	0.992696	Up	0.999385	Up	0.00279253	regulation of bone resorption
GO:0070198	27	Up	0.150648	Up	0.999224	Down	0.7764	Up	0.999385	Up	0.940764	protein localization to chromosome, telomeric region
GO:0010664	17	Up	0.15096	Down	0.987142	Down	0.990761	Up	0.999385	Up	0.568545	negative regulation of striated muscle cell apoptotic process
hsa05140	72	Down	0.154156	Up	0.952231	Down	0.898432	Down	0.999385	Up	2.95021e-09	Leishmaniasis
GO:0090670	16	Up	0.155896	Down	0.999224	Up	0.75409	Up	0.999385	Down	0.884251	RNA localization to Cajal body
GO:0090671	16	Up	0.155896	Down	0.999224	Up	0.75409	Up	0.999385	Down	0.884251	telomerase RNA localization to Cajal body
GO:0090672	16	Up	0.155896	Down	0.999224	Up	0.75409	Up	0.999385	Down	0.884251	telomerase RNA localization
GO:0036037	15	Down	0.157023	Down	0.999224	Down	0.774404	Down	0.999385	Up	0.363499	CD8-positive, alpha-beta T cell activation
hsa05323	91	Down	0.157023	Up	0.993075	Down	0.938969	Down	0.999385	Up	8.11e-05	Rheumatoid arthritis
GO:0050716	24	Down	0.157023	Down	0.965134	Down	0.90878	Up	0.999385	Up	0.0047113	positive regulation of interleukin-1 secretion
GO:0010818	17	Down	0.158403	Down	0.999224	Up	0.994005	Up	0.999385	Up	0.0111247	T cell chemotaxis
GO:0051974	15	Up	0.158403	Up	0.999224	Down	0.724763	Down	0.999385	Down	0.88268	negative regulation of telomerase activity
GO:0032200	145	Up	0.158403	Down	0.999224	Up	0.986117	Down	0.999385	Down	0.778311	telomere organization
GO:1901607	73	Up	0.158403	Up	0.999224	Up	0.652085	Up	0.999385	Down	0.828775	alpha-amino acid biosynthetic process
GO:0051180	29	Down	0.158403	Up	0.999224	Down	0.999897	Down	0.999385	Up	0.93624	vitamin transport
hsa04666	93	Down	0.158403	Up	0.999224	Down	0.738356	Down	0.999385	Up	4.8225e-08	Fc gamma R-mediated phagocytosis
GO:2000136	15	Up	0.158403	Down	0.999224	Down	0.640501	Up	0.999385	Down	0.65679	regulation of cell proliferation involved in heart morphogenesis
GO:0006370	33	Up	0.159165	Down	0.815523	Up	0.94587	Up	0.999385	Down	0.3451	7-methylguanosine mRNA capping
hsa01040	21	Up	0.160196	Up	0.0275659	Up	0.622237	Up	0.999385	Down	0.0695679	Biosynthesis of unsaturated fatty acids
GO:2001179	12	Down	0.162461	Up	0.999224	Up	0.915324	Up	0.999385	Up	0.0981942	regulation of interleukin-10 secretion
hsa03013	151	Up	0.162609	Down	0.999224	Up	0.984172	Down	0.999385	Down	0.590169	RNA transport
GO:0042278	318	Up	0.163797	Up	0.997245	Up	0.554761	Up	0.999385	Down	0.0872214	purine nucleoside metabolic process
GO:0051028	134	Up	0.163797	Down	0.999224	Down	0.956378	Down	0.999385	Down	0.992757	mRNA transport
GO:0009161	254	Up	0.163797	Up	0.96737	Up	0.554761	Up	0.999385	Down	0.0266401	ribonucleoside monophosphate metabolic process
GO:0043648	103	Up	0.163797	Up	0.557252	Up	0.554761	Up	0.999385	Down	0.00344063	dicarboxylic acid metabolic process
GO:0000002	29	Up	0.163797	Up	0.999224	Up	0.960898	Down	0.999385	Down	0.498518	mitochondrial genome maintenance
GO:0006473	184	Up	0.163797	Down	0.999224	Down	0.854868	Down	0.999385	Down	0.832444	protein acetylation
GO:0015937	11	Up	0.169941	Up	0.999224	Up	0.94734	Up	0.999385	Down	0.65679	coenzyme A biosynthetic process
GO:0008360	128	Down	0.169941	Up	0.999224	Down	0.762891	Down	0.999385	Up	0.000577173	regulation of cell shape
GO:0018205	395	Up	0.170785	Down	0.999224	Down	0.833706	Down	0.999385	Up	0.865409	peptidyl-lysine modification
GO:0006818	147	Up	0.171342	Up	0.999224	Up	0.644779	Up	0.999385	Down	0.154161	hydrogen transport
GO:1902914	13	Down	0.17479	Down	0.613702	Down	0.939313	Up	0.999385	Up	0.12727	regulation of protein polyubiquitination
GO:0002716	10	Down	0.17479	Down	0.999224	Down	0.554761	Down	0.999977	Up	0.19513	negative regulation of natural killer cell mediated immunity
GO:0045953	10	Down	0.17479	Down	0.999224	Down	0.554761	Down	0.999977	Up	0.19513	negative regulation of natural killer cell mediated cytotoxicity
GO:0015669	18	Down	0.17479	Up	0.991123	Up	0.554761	Down	0.999385	Up	0.6194	gas transport
GO:0032212	32	Up	0.17479	Up	0.999224	Up	0.898968	Up	0.999385	Up	0.87255	positive regulation of telomere maintenance via telomerase
GO:0007016	11	Down	0.17479	Down	0.490003	Down	0.917924	Down	0.999385	Up	0.556003	cytoskeletal anchoring at plasma membrane
GO:0009123	266	Up	0.179281	Up	0.957107	Up	0.554761	Up	0.999385	Down	0.0278934	nucleoside monophosphate metabolic process
GO:0016053	301	Up	0.179281	Up	0.259601	Up	0.645627	Up	0.999385	Down	0.969366	organic acid biosynthetic process
GO:0046394	301	Up	0.179281	Up	0.259601	Up	0.645627	Up	0.999385	Down	0.969366	carboxylic acid biosynthetic process
GO:0006400	68	Up	0.179281	Down	0.909871	Up	0.892915	Down	0.999385	Down	0.671291	tRNA modification
GO:0015985	23	Up	0.179281	Down	0.999224	Up	0.747606	Up	0.999385	Down	0.00900417	energy coupled proton transport, down electrochemical gradient
GO:0015986	23	Up	0.179281	Down	0.999224	Up	0.747606	Up	0.999385	Down	0.00900417	ATP synthesis coupled proton transport
GO:0032206	47	Up	0.179602	Down	0.999224	Up	0.919141	Up	0.999385	Up	0.880067	positive regulation of telomere maintenance
GO:0050872	13	Up	0.180567	Up	0.833851	Down	0.976441	Down	0.999385	Down	0.147111	white fat cell differentiation
GO:0032205	26	Up	0.180567	Up	0.999224	Down	0.938969	Down	0.999385	Down	0.979581	negative regulation of telomere maintenance
GO:0050718	23	Down	0.181405	Down	0.999224	Down	0.910801	Up	0.999385	Up	0.0085887	positive regulation of interleukin-1 beta secretion
hsa03020	29	Up	0.181447	Down	0.773372	Down	0.941542	Down	0.999385	Down	0.0714726	RNA polymerase
GO:0043534	72	Down	0.184002	Down	0.999224	Down	0.892574	Down	0.999385	Up	0.543648	blood vessel endothelial cell migration
GO:0046128	315	Up	0.184351	Up	0.991123	Up	0.554761	Up	0.999385	Down	0.109746	purine ribonucleoside metabolic process
GO:0097581	71	Down	0.185278	Down	0.999224	Down	0.662469	Down	0.999385	Up	0.0950215	lamellipodium organization
GO:0002687	111	Down	0.187775	Up	0.999224	Down	0.734912	Up	0.999385	Up	9.79658e-05	positive regulation of leukocyte migration
GO:0006732	300	Up	0.189394	Up	0.187177	Up	0.554761	Up	0.999385	Down	0.0980938	coenzyme metabolic process
GO:0042590	79	Down	0.189394	Up	0.999224	Up	0.947801	Up	0.999385	Up	0.000508019	antigen processing and presentation of exogenous peptide antigen via MHC class I
GO:0015671	15	Down	0.193287	Up	0.975362	Up	0.554761	Down	0.999385	Up	0.250366	oxygen transport
GO:0009199	226	Up	0.193287	Up	0.957107	Up	0.554761	Up	0.999385	Down	0.0143562	ribonucleoside triphosphate metabolic process
GO:0031047	150	Up	0.19669	Down	0.999224	Up	0.967034	Down	0.999385	Up	0.890294	gene silencing by RNA
GO:0015992	145	Up	0.19669	Up	0.999224	Up	0.650046	Up	0.999385	Down	0.191273	proton transport
GO:1900424	12	Down	0.19669	Down	0.836948	Up	0.967034	Up	0.999385	Up	0.00176656	regulation of defense response to bacterium
GO:0006361	34	Up	0.19669	Down	0.999224	Up	0.992696	Down	0.999385	Down	0.232722	transcription initiation from RNA polymerase I promoter
GO:0032784	45	Up	0.196894	Down	0.999224	Up	0.973036	Up	0.999385	Down	0.306128	regulation of DNA-templated transcription, elongation
GO:0031581	12	Down	0.196894	Up	0.975362	Down	0.554761	Down	0.999385	Up	0.926299	hemidesmosome assembly
hsa03320	70	Up	0.198557	Up	0.130789	Up	0.959258	Up	0.999385	Down	0.0913724	PPAR signaling pathway
GO:0002237	335	Down	0.199112	Up	0.999224	Down	0.976441	Up	0.999385	Up	0.000185673	response to molecule of bacterial origin
GO:1902692	31	Down	0.200146	Down	0.999224	Down	0.873596	Up	0.999385	Up	0.417028	regulation of neuroblast proliferation
GO:0030838	88	Down	0.20591	Up	0.999224	Down	0.898432	Down	0.999385	Up	0.00908877	positive regulation of actin filament polymerization
GO:0070633	13	Down	0.20591	Up	0.999224	Up	0.898432	Down	0.999385	Up	0.531264	transepithelial transport
GO:1904872	15	Up	0.20591	Down	0.999224	Up	0.804727	Up	0.999385	Down	0.899154	regulation of telomerase RNA localization to Cajal body
GO:1904874	15	Up	0.20591	Down	0.999224	Up	0.804727	Up	0.999385	Down	0.899154	positive regulation of telomerase RNA localization to Cajal body
GO:0010667	13	Up	0.20591	Down	0.957107	Up	0.984313	Up	0.999385	Up	0.657305	negative regulation of cardiac muscle cell apoptotic process
GO:0006352	317	Up	0.20591	Down	0.999224	Down	0.917924	Up	0.999385	Down	0.576428	DNA-templated transcription, initiation
GO:0042269	32	Down	0.20591	Down	0.999224	Down	0.917924	Up	0.999385	Up	0.0308516	regulation of natural killer cell mediated cytotoxicity
hsa03440	28	Up	0.20591	Down	0.908242	Up	0.992279	Down	0.999385	Down	0.341625	Homologous recombination
GO:0001910	50	Down	0.20591	Up	0.998721	Down	0.810848	Up	0.999385	Up	0.00661913	regulation of leukocyte mediated cytotoxicity
GO:0042742	228	Down	0.20591	Up	0.999224	Up	0.910801	Up	0.999385	Up	0.000322211	defense response to bacterium
GO:0009205	220	Up	0.20591	Up	0.950217	Up	0.554761	Up	0.999385	Down	0.0125976	purine ribonucleoside triphosphate metabolic process
GO:0002715	33	Down	0.208813	Down	0.999224	Down	0.936651	Up	0.999385	Up	0.0388157	regulation of natural killer cell mediated immunity
GO:0006367	275	Up	0.20966	Down	0.999224	Down	0.939313	Up	0.999385	Down	0.644283	transcription initiation from RNA polymerase II promoter
GO:0060412	28	Up	0.210691	Down	0.999224	Down	0.898432	Down	0.999385	Down	0.9661	ventricular septum morphogenesis
GO:0007194	24	Down	0.211769	Down	0.999224	Up	0.984172	Down	0.999385	Up	0.900352	negative regulation of adenylate cyclase activity
GO:0006743	13	Up	0.212213	Up	0.999224	Up	0.917924	Up	0.999385	Down	0.00618876	ubiquinone metabolic process
GO:0032494	10	Down	0.212529	Down	0.999224	Down	0.96493	Up	0.999385	Up	0.000193805	response to peptidoglycan
GO:0016573	148	Up	0.213268	Down	0.999224	Down	0.860666	Down	0.999385	Up	0.890995	histone acetylation
hsa04130	36	Up	0.215938	Down	0.999224	Up	0.976441	Up	0.999385	Down	0.530653	SNARE interactions in vesicular transport
GO:0045730	27	Down	0.217468	Up	0.999224	Down	0.933488	Up	0.999385	Up	2.86025e-05	respiratory burst
GO:1903039	208	Down	0.217468	Up	0.999224	Down	0.598555	Down	0.999385	Up	2.47944e-08	positive regulation of leukocyte cell-cell adhesion
GO:0001916	16	Down	0.218313	Up	0.999224	Down	0.703222	Up	0.999385	Up	0.0990606	positive regulation of T cell mediated cytotoxicity
GO:0019731	51	Down	0.218313	Down	0.999224	Up	0.609035	Up	0.999385	Up	0.116388	antibacterial humoral response
GO:0038083	44	Down	0.218727	Up	0.957107	Down	0.872217	Down	0.999385	Up	0.087604	peptidyl-tyrosine autophosphorylation
GO:0032496	323	Down	0.219053	Up	0.997811	Down	0.984172	Up	0.999385	Up	0.000332435	response to lipopolysaccharide
GO:0034112	206	Down	0.219053	Up	0.999224	Down	0.598555	Down	0.999385	Up	2.76441e-08	positive regulation of homotypic cell-cell adhesion
GO:0031280	26	Down	0.21921	Down	0.999224	Down	0.94734	Down	0.999385	Up	0.869475	negative regulation of cyclase activity
GO:2000773	11	Up	0.21921	Up	0.957107	Up	0.965655	Down	0.999385	Down	0.284873	negative regulation of cellular senescence
GO:0006744	12	Up	0.21921	Up	0.999224	Up	0.947801	Up	0.999385	Down	0.00544586	ubiquinone biosynthetic process
GO:1901663	12	Up	0.21921	Up	0.999224	Up	0.947801	Up	0.999385	Down	0.00544586	quinone biosynthetic process
GO:0061436	16	Down	0.220168	Down	0.999224	Up	0.963729	Up	0.999385	Up	0.153445	establishment of skin barrier
GO:0050867	292	Down	0.220168	Up	0.952231	Down	0.815178	Down	0.999385	Up	2.88707e-08	positive regulation of cell activation
GO:0071624	28	Down	0.22286	Down	0.999224	Down	0.849348	Up	0.999385	Up	0.00491979	positive regulation of granulocyte chemotaxis
GO:0061418	33	Up	0.22286	Up	0.986274	Down	0.917774	Up	0.999385	Down	0.531933	regulation of transcription from RNA polymerase II promoter in response to hypoxia
GO:0051972	41	Up	0.224976	Down	0.999224	Down	0.936651	Down	0.999385	Up	0.928246	regulation of telomerase activity
hsa03420	44	Up	0.225656	Down	0.957107	Up	0.870079	Up	0.999385	Down	0.163382	Nucleotide excision repair
GO:1902001	14	Up	0.22603	Up	0.724102	Up	0.938033	Up	0.999385	Down	0.345597	fatty acid transmembrane transport
GO:0046596	29	Down	0.226321	Up	0.999224	Down	0.990761	Up	0.999385	Up	0.278972	regulation of viral entry into host cell
GO:0071347	92	Down	0.226321	Down	0.957107	Down	0.747606	Up	0.999385	Up	0.0144647	cellular response to interleukin-1
GO:0002052	22	Down	0.227348	Down	0.999224	Down	0.675586	Up	0.999385	Up	0.77159	positive regulation of neuroblast proliferation
GO:0001914	22	Down	0.228348	Up	0.994193	Down	0.662469	Down	0.999385	Up	0.122857	regulation of T cell mediated cytotoxicity
GO:0050853	46	Down	0.228953	Up	0.920239	Down	0.497733	Down	0.999385	Up	1.78992e-05	B cell receptor signaling pathway
GO:0030032	56	Down	0.229298	Down	0.999224	Down	0.554761	Down	0.999385	Up	0.194328	lamellipodium assembly
GO:0060333	87	Down	0.229298	Up	0.973294	Down	0.554761	Up	0.999385	Up	0.000426538	interferon-gamma-mediated signaling pathway
hsa04380	128	Down	0.229298	Up	0.842233	Down	0.883054	Down	0.999385	Up	7.67451e-09	Osteoclast differentiation
GO:0045779	11	Down	0.230245	Up	0.999224	Down	0.764571	Down	0.999385	Up	0.00443394	negative regulation of bone resorption
GO:0045923	33	Up	0.230245	Up	0.950217	Up	0.866607	Up	0.999385	Down	0.108345	positive regulation of fatty acid metabolic process
GO:0045453	53	Down	0.232922	Up	0.999224	Down	0.941542	Up	0.999385	Up	0.000622139	bone resorption
GO:0001909	83	Down	0.233269	Up	0.950143	Down	0.873596	Up	0.999385	Up	4.03742e-05	leukocyte mediated cytotoxicity
GO:0009144	227	Up	0.234521	Up	0.95492	Up	0.554761	Up	0.999385	Down	0.0133654	purine nucleoside triphosphate metabolic process
GO:2001252	142	Up	0.234521	Up	0.991684	Down	0.936651	Down	0.999385	Down	0.655356	positive regulation of chromosome organization
GO:0071219	160	Down	0.234521	Down	0.999224	Down	0.917774	Up	0.999385	Up	0.000188113	cellular response to molecule of bacterial origin
GO:0061515	51	Down	0.235393	Down	0.999224	Down	0.689103	Down	0.999385	Up	0.00251152	myeloid cell development
GO:0018149	55	Down	0.237742	Down	0.999224	Up	0.678963	Up	0.854989	Up	0.0220912	peptide cross-linking
GO:0036035	13	Down	0.23831	Up	0.999224	Up	0.873596	Up	0.999385	Up	0.00729493	osteoclast development
GO:0061512	25	Up	0.23831	Down	0.999224	Down	0.933488	Down	0.999385	Up	0.631354	protein localization to cilium
GO:0046950	10	Up	0.23831	Up	0.840256	Up	0.703222	Up	0.999385	Down	0.0551928	cellular ketone body metabolic process
GO:0060972	23	Up	0.239793	Up	0.979364	Down	0.930684	Down	0.999385	Down	0.425562	left/right pattern formation
GO:0071216	178	Down	0.241746	Down	0.999224	Down	0.874756	Down	0.999385	Up	0.00027819	cellular response to biotic stimulus
GO:0006513	53	Up	0.24364	Down	0.999224	Down	0.87757	Down	0.999385	Up	0.926299	protein monoubiquitination
GO:0036119	18	Down	0.243807	Up	0.999224	Down	0.866607	Down	0.999385	Up	0.140537	response to platelet-derived growth factor
GO:0030258	190	Up	0.24478	Up	0.468506	Up	0.789056	Up	0.999385	Down	0.179644	lipid modification
GO:0070900	9	Up	0.24478	Down	0.999224	Up	0.902213	Up	0.999385	Down	0.353277	mitochondrial tRNA modification
GO:1900864	9	Up	0.24478	Down	0.999224	Up	0.902213	Up	0.999385	Down	0.353277	mitochondrial RNA modification
GO:0009119	344	Up	0.245928	Up	0.999224	Up	0.575807	Up	0.999385	Down	0.154161	ribonucleoside metabolic process
GO:0030216	126	Down	0.24727	Down	0.999224	Up	0.989364	Up	0.999385	Up	0.0124459	keratinocyte differentiation
GO:0002696	284	Down	0.24727	Up	0.939576	Down	0.808104	Down	0.999385	Up	8.76276e-08	positive regulation of leukocyte activation
GO:0048661	60	Down	0.251177	Down	0.997245	Down	0.891023	Down	0.999385	Up	0.000193963	positive regulation of smooth muscle cell proliferation
GO:0000413	42	Up	0.252055	Up	0.770259	Up	0.640501	Up	0.999385	Up	0.749166	protein peptidyl-prolyl isomerization
GO:0038094	79	Down	0.255052	Up	0.999224	Down	0.703222	Down	0.999385	Up	5.89012e-08	Fc-gamma receptor signaling pathway
GO:0003084	13	Up	0.25883	Down	0.999224	Up	0.866607	Up	0.999385	Up	0.930233	positive regulation of systemic arterial blood pressure
GO:0036120	17	Down	0.259759	Up	0.993698	Down	0.917924	Up	0.999385	Up	0.137737	cellular response to platelet-derived growth factor stimulus
GO:0050870	202	Down	0.259759	Up	0.997245	Down	0.606217	Down	0.999385	Up	7.08612e-08	positive regulation of T cell activation
GO:0045780	13	Down	0.259759	Up	0.999224	Up	0.941542	Up	0.999385	Up	0.162745	positive regulation of bone resorption
GO:0046852	13	Down	0.259759	Up	0.999224	Up	0.941542	Up	0.999385	Up	0.162745	positive regulation of bone remodeling
GO:0036230	30	Down	0.261384	Up	0.999224	Down	0.824721	Up	0.999385	Up	0.000234642	granulocyte activation
GO:0033143	59	Up	0.261384	Down	0.999224	Up	0.98512	Up	0.999385	Up	0.568545	regulation of intracellular steroid hormone receptor signaling pathway
GO:0018394	158	Up	0.261384	Down	0.999224	Down	0.890883	Down	0.999385	Up	0.926299	peptidyl-lysine acetylation
GO:0000097	18	Up	0.261934	Down	0.991123	Up	0.961943	Down	0.999385	Down	0.914619	sulfur amino acid biosynthetic process
GO:0009116	367	Up	0.261934	Up	0.999224	Up	0.598555	Up	0.999385	Down	0.160679	nucleoside metabolic process
GO:0070102	10	Up	0.267029	Up	0.999224	Down	0.804727	Up	0.999385	Up	0.116272	interleukin-6-mediated signaling pathway
GO:0035747	10	Down	0.26717	Up	0.999224	Down	0.917774	Up	0.999385	Up	0.0789383	natural killer cell chemotaxis
GO:1904358	33	Up	0.26717	Up	0.999224	Up	0.88428	Up	0.999385	Up	0.87422	positive regulation of telomere maintenance via telomere lengthening
GO:0060119	37	Up	0.273771	Up	0.999224	Down	0.96765	Up	0.999385	Up	0.803964	inner ear receptor cell development
GO:0042304	36	Up	0.274225	Up	0.986274	Up	0.804727	Up	0.999385	Down	0.705156	regulation of fatty acid biosynthetic process
GO:0002830	13	Down	0.274624	Up	0.999224	Down	0.860666	Down	0.999385	Up	0.000281696	positive regulation of type 2 immune response
GO:0042119	26	Down	0.274624	Up	0.999224	Down	0.804727	Up	0.999385	Up	4.43317e-05	neutrophil activation
GO:0018393	153	Up	0.274624	Down	0.999224	Down	0.877664	Down	0.999385	Up	0.902946	internal peptidyl-lysine acetylation
GO:0031295	76	Down	0.274946	Up	0.999224	Down	0.554761	Down	0.999385	Up	2.607e-06	T cell costimulation
GO:0050702	36	Down	0.276903	Down	0.979444	Down	0.721533	Up	0.999385	Up	0.000410863	interleukin-1 beta secretion
GO:0035590	22	Down	0.27791	Up	0.957107	Down	0.947801	Up	0.999385	Up	0.00440429	purinergic nucleotide receptor signaling pathway
GO:1902235	31	Up	0.278036	Up	0.999224	Down	0.666869	Up	0.999385	Down	0.91876	regulation of endoplasmic reticulum stress-induced intrinsic apoptotic signaling pathway
GO:0043966	60	Up	0.278036	Down	0.999224	Down	0.941542	Down	0.999385	Down	0.77468	histone H3 acetylation
GO:0031640	32	Down	0.278036	Up	0.994193	Up	0.602737	Up	0.999385	Up	0.0581592	killing of cells of other organism
GO:0044364	32	Down	0.278036	Up	0.994193	Up	0.602737	Up	0.999385	Up	0.0581592	disruption of cells of other organism
GO:0006633	145	Up	0.278036	Up	0.657169	Up	0.751012	Up	0.999385	Up	0.969366	fatty acid biosynthetic process
GO:2000484	13	Down	0.278036	Up	0.997245	Up	0.898432	Up	0.999385	Up	0.0162046	positive regulation of interleukin-8 secretion
GO:0033540	11	Up	0.280967	Up	0.999224	Up	0.902213	Up	0.999385	Down	0.598069	fatty acid beta-oxidation using acyl-CoA oxidase
GO:0002703	149	Down	0.280967	Up	0.975362	Down	0.930684	Up	0.999385	Up	1.53965e-06	regulation of leukocyte mediated immunity
GO:0048563	11	Up	0.281501	Up	0.770259	Up	0.997412	Up	0.999385	Up	0.339886	post-embryonic organ morphogenesis
GO:0031060	56	Up	0.28515	Down	0.999224	Down	0.554761	Up	0.999385	Down	0.961987	regulation of histone methylation
GO:0030041	154	Down	0.285432	Down	0.999224	Down	0.598555	Down	0.999385	Up	0.026566	actin filament polymerization
GO:0031498	19	Down	0.291309	Down	0.840256	Down	0.981798	Up	0.999977	Up	0.806719	chromatin disassembly
GO:0009141	248	Up	0.291309	Up	0.991123	Up	0.554761	Up	0.999385	Down	0.0191529	nucleoside triphosphate metabolic process
GO:0002709	50	Down	0.291309	Up	0.999224	Down	0.852165	Up	0.999385	Up	0.0147114	regulation of T cell mediated immunity
GO:0035864	14	Up	0.291556	Down	0.999224	Up	0.898432	Up	0.999385	Down	0.460098	response to potassium ion
GO:0009127	67	Up	0.291556	Up	0.999224	Up	0.488724	Up	0.999385	Down	0.069839	purine nucleoside monophosphate biosynthetic process
GO:0009168	67	Up	0.291556	Up	0.999224	Up	0.488724	Up	0.999385	Down	0.069839	purine ribonucleoside monophosphate biosynthetic process
GO:0007077	44	Up	0.291556	Down	0.999224	Down	0.870079	Down	0.999385	Up	0.0556947	mitotic nuclear envelope disassembly
GO:0009086	13	Up	0.295269	Down	0.92648	Down	0.88428	Up	0.999385	Up	0.947183	methionine biosynthetic process
GO:0090025	20	Down	0.295269	Up	0.868568	Down	0.936651	Down	0.999385	Up	8.32005e-05	regulation of monocyte chemotaxis
GO:0016925	131	Up	0.295269	Down	0.999224	Down	0.919141	Up	0.999385	Up	0.42342	protein sumoylation
GO:0071599	18	Up	0.295269	Down	0.999224	Down	0.740274	Down	0.999385	Down	0.108455	otic vesicle development
GO:0006541	24	Up	0.295269	Down	0.999224	Up	0.804727	Up	0.999385	Down	0.857741	glutamine metabolic process
GO:0042098	178	Down	0.295719	Up	0.999224	Down	0.873128	Up	0.999385	Up	2.16361e-05	T cell proliferation
GO:0045746	28	Up	0.295719	Up	0.999224	Down	0.82043	Down	0.999385	Down	0.536466	negative regulation of Notch signaling pathway
GO:0008334	24	Up	0.295719	Down	0.987747	Down	0.898432	Down	0.999385	Down	0.693802	histone mRNA metabolic process
GO:0031294	77	Down	0.295719	Up	0.999224	Down	0.554761	Down	0.999385	Up	3.2049e-06	lymphocyte costimulation
GO:0050707	149	Down	0.295719	Up	0.999224	Down	0.88428	Up	0.999385	Up	0.000577148	regulation of cytokine secretion
GO:0032006	67	Up	0.29645	Up	0.999224	Down	0.883785	Down	0.999385	Down	0.814915	regulation of TOR signaling
GO:0002685	150	Down	0.29645	Up	0.999224	Down	0.786708	Down	0.999385	Up	4.66181e-06	regulation of leukocyte migration
GO:0031062	33	Up	0.29645	Up	0.999224	Down	0.804727	Up	0.999385	Down	0.562125	positive regulation of histone methylation
GO:0071622	41	Down	0.29645	Up	0.999224	Down	0.804727	Down	0.999385	Up	0.000164317	regulation of granulocyte chemotaxis
GO:0042451	94	Up	0.29645	Up	0.999224	Up	0.577268	Up	0.999385	Down	0.174615	purine nucleoside biosynthetic process
GO:0046129	94	Up	0.29645	Up	0.999224	Up	0.577268	Up	0.999385	Down	0.174615	purine ribonucleoside biosynthetic process
GO:0042267	55	Down	0.29645	Up	0.999224	Down	0.898432	Up	0.999385	Up	0.00176825	natural killer cell mediated cytotoxicity
GO:0000305	29	Up	0.29645	Up	0.999224	Up	0.990761	Up	0.999385	Up	0.122682	response to oxygen radical
GO:0032570	42	Down	0.29645	Up	0.999224	Down	0.953785	Down	0.999385	Up	0.0606469	response to progesterone
GO:0046851	13	Down	0.298081	Up	0.999224	Down	0.941542	Down	0.999385	Up	0.000747415	negative regulation of bone remodeling
hsa00250	32	Up	0.30066	Up	0.957107	Up	0.898432	Up	0.999385	Down	0.587551	Alanine, aspartate and glutamate metabolism
hsa03430	23	Up	0.303275	Down	0.999224	Up	0.94734	Down	0.999385	Down	0.30747	Mismatch repair
GO:0036010	13	Down	0.306411	Down	0.999224	Up	0.990761	Down	0.999385	Up	0.363499	protein localization to endosome
GO:0006475	159	Up	0.307445	Down	0.999224	Down	0.873596	Down	0.999385	Up	0.961987	internal protein amino acid acetylation
GO:0003157	11	Up	0.307445	Down	0.999224	Down	0.689103	Down	0.999385	Up	0.770003	endocardium development
GO:0002418	12	Down	0.30747	Down	0.999224	Down	0.960898	Down	0.999385	Up	0.769063	immune response to tumor cell
GO:0006297	23	Up	0.30747	Up	0.999224	Up	0.898968	Down	0.999385	Down	0.0941751	nucleotide-excision repair, DNA gap filling
GO:0006471	21	Up	0.30747	Down	0.950143	Down	0.96765	Down	0.999385	Up	0.552113	protein ADP-ribosylation
GO:0060765	23	Up	0.30747	Down	0.999224	Down	0.949442	Down	0.999385	Up	0.479198	regulation of androgen receptor signaling pathway
GO:0002250	345	Down	0.30747	Up	0.939576	Down	0.633766	Down	0.999385	Up	1.64327e-07	adaptive immune response
GO:0035589	14	Down	0.311109	Up	0.999224	Down	0.973036	Up	0.999385	Up	0.00905285	G-protein coupled purinergic nucleotide receptor signaling pathway
GO:0046460	88	Up	0.313249	Up	0.200409	Down	0.994998	Up	0.999385	Down	0.0875895	neutral lipid biosynthetic process
GO:0046463	88	Up	0.313249	Up	0.200409	Down	0.994998	Up	0.999385	Down	0.0875895	acylglycerol biosynthetic process
GO:0070208	14	Up	0.313648	Up	0.999224	Up	0.822919	Up	0.999385	Up	0.310091	protein heterotrimerization
GO:1902237	11	Up	0.313648	Down	0.957107	Down	0.618883	Down	0.999385	Down	0.756357	positive regulation of endoplasmic reticulum stress-induced intrinsic apoptotic signaling pathway
GO:0043536	23	Down	0.314705	Down	0.999224	Up	0.926018	Down	0.999385	Up	0.489706	positive regulation of blood vessel endothelial cell migration
GO:0006998	75	Up	0.317295	Down	0.999224	Down	0.68197	Down	0.999385	Up	0.0315248	nuclear envelope organization
GO:0050704	32	Down	0.317295	Down	0.997245	Down	0.643924	Up	0.999385	Up	0.00716907	regulation of interleukin-1 secretion
GO:0009435	15	Up	0.317295	Up	0.770259	Up	0.944093	Up	0.999385	Down	0.845695	NAD biosynthetic process
GO:0002479	75	Down	0.317575	Up	0.999224	Up	0.936651	Up	0.999385	Up	0.00529111	antigen processing and presentation of exogenous peptide antigen via MHC class I, TAP-dependent
GO:0018298	13	Down	0.317575	Up	0.999224	Up	0.958134	Down	0.999385	Down	0.610418	protein-chromophore linkage
GO:0019883	17	Down	0.318378	Up	0.999224	Down	0.689075	Down	0.999385	Up	0.0817082	antigen processing and presentation of endogenous antigen
GO:0072676	76	Down	0.318378	Down	0.999224	Down	0.779	Up	0.999385	Up	0.000858964	lymphocyte migration
GO:0019432	86	Up	0.318378	Up	0.200409	Up	0.998263	Up	0.999385	Down	0.133039	triglyceride biosynthetic process
GO:0034113	45	Down	0.318378	Down	0.993075	Down	0.866607	Down	0.999385	Up	0.00860154	heterotypic cell-cell adhesion
hsa04973	44	Down	0.318378	Down	0.999224	Down	0.997412	Up	0.999385	Up	0.582962	Carbohydrate digestion and absorption
GO:0050701	40	Down	0.318378	Down	0.957107	Down	0.673698	Up	0.999385	Up	0.000597485	interleukin-1 secretion
GO:0043312	12	Down	0.318378	Up	0.999224	Down	0.914773	Down	0.999385	Up	0.000914354	neutrophil degranulation
GO:0032042	20	Up	0.318378	Down	0.957107	Up	0.779	Up	0.999385	Down	0.329736	mitochondrial DNA metabolic process
GO:2000778	15	Down	0.318378	Up	0.999224	Down	0.896908	Down	0.999385	Up	0.882564	positive regulation of interleukin-6 secretion
hsa00620	40	Up	0.318378	Up	0.276606	Up	0.554761	Up	0.999385	Down	0.0150651	Pyruvate metabolism
GO:0032490	11	Down	0.318378	Up	0.999224	Down	0.987217	Down	0.999385	Up	2.59427e-06	detection of molecule of bacterial origin
GO:0032689	36	Down	0.318378	Up	0.999224	Up	0.917924	Up	0.999385	Up	0.0288856	negative regulation of interferon-gamma production
GO:1901606	97	Up	0.318378	Up	0.189093	Up	0.562022	Up	0.999385	Down	0.0368095	alpha-amino acid catabolic process
GO:0006999	13	Up	0.318378	Down	0.997811	Down	0.958134	Down	0.999385	Up	0.231972	nuclear pore organization
GO:0097178	30	Down	0.318378	Down	0.999224	Down	0.843998	Down	0.999385	Up	0.113439	ruffle assembly
GO:2000104	16	Up	0.318378	Down	0.999224	Down	0.633593	Up	0.999385	Up	0.641374	negative regulation of DNA-dependent DNA replication
GO:0030260	118	Down	0.318378	Up	0.999224	Down	0.898432	Up	0.999385	Up	0.00189821	entry into host cell
GO:0044409	118	Down	0.318378	Up	0.999224	Down	0.898432	Up	0.999385	Up	0.00189821	entry into host
GO:0051806	118	Down	0.318378	Up	0.999224	Down	0.898432	Up	0.999385	Up	0.00189821	entry into cell of other organism involved in symbiotic interaction
GO:0051828	118	Down	0.318378	Up	0.999224	Down	0.898432	Up	0.999385	Up	0.00189821	entry into other organism involved in symbiotic interaction
GO:0052126	118	Down	0.318378	Up	0.999224	Down	0.898432	Up	0.999385	Up	0.00189821	movement in host environment
GO:0052192	118	Down	0.318378	Up	0.999224	Down	0.898432	Up	0.999385	Up	0.00189821	movement in environment of other organism involved in symbiotic interaction
GO:0002431	81	Down	0.318378	Up	0.999224	Down	0.618883	Up	0.999385	Up	1.60869e-08	Fc receptor mediated stimulatory signaling pathway
GO:0090022	30	Down	0.318378	Down	0.999224	Down	0.795684	Down	0.999385	Up	0.000332435	regulation of neutrophil chemotaxis
GO:0031663	50	Down	0.318378	Down	0.999224	Down	0.582139	Down	0.999385	Up	2.67487e-05	lipopolysaccharide-mediated signaling pathway
GO:0050729	114	Down	0.318378	Up	0.999224	Down	0.94734	Up	0.999385	Up	0.000449366	positive regulation of inflammatory response
GO:0022409	243	Down	0.318378	Up	0.999224	Down	0.640501	Down	0.999385	Up	7.15027e-07	positive regulation of cell-cell adhesion
GO:0002433	75	Down	0.318378	Up	0.999224	Down	0.673698	Down	0.999385	Up	1.03972e-07	immune response-regulating cell surface receptor signaling pathway involved in phagocytosis
GO:0038096	75	Down	0.318378	Up	0.999224	Down	0.673698	Down	0.999385	Up	1.03972e-07	Fc-gamma receptor signaling pathway involved in phagocytosis
GO:0010039	35	Down	0.318378	Up	0.975362	Down	0.947801	Down	0.999385	Up	0.087604	response to iron ion
GO:0031054	14	Up	0.318378	Up	0.957107	Up	0.94734	Down	0.999385	Down	0.569669	pre-miRNA processing
GO:0032786	24	Up	0.318378	Down	0.999224	Up	0.898432	Up	0.999385	Down	0.47346	positive regulation of DNA-templated transcription, elongation
GO:0090330	17	Down	0.318378	Down	0.999224	Down	0.789056	Down	0.999385	Up	0.0268472	regulation of platelet aggregation
GO:0072330	210	Up	0.318378	Up	0.166009	Up	0.754882	Up	0.999385	Down	0.987472	monocarboxylic acid biosynthetic process
GO:0048520	148	Down	0.318378	Up	0.957107	Down	0.87775	Up	0.999385	Up	0.0103063	positive regulation of behavior
GO:1902600	104	Up	0.319117	Up	0.999224	Up	0.640501	Up	0.999385	Down	0.0623454	hydrogen ion transmembrane transport
GO:0090026	15	Down	0.319749	Up	0.957107	Down	0.970973	Up	0.999385	Up	0.00848711	positive regulation of monocyte chemotaxis
GO:0032008	28	Up	0.319749	Up	0.999224	Up	0.946774	Down	0.999385	Down	0.426543	positive regulation of TOR signaling
GO:0090344	17	Up	0.319749	Up	0.999224	Up	0.980965	Down	0.999385	Down	0.503589	negative regulation of cell aging
GO:0060363	10	Up	0.319749	Up	0.141337	Up	0.833121	Up	0.999385	Down	0.550745	cranial suture morphogenesis
GO:0015879	13	Up	0.319749	Up	0.999224	Up	0.924974	Up	0.999385	Up	0.926299	carnitine transport
GO:0002583	12	Down	0.319749	Up	0.987747	Down	0.958134	Up	0.999385	Up	0.143773	regulation of antigen processing and presentation of peptide antigen
GO:0019359	18	Up	0.319749	Up	0.754579	Up	0.804727	Up	0.999385	Down	0.950064	nicotinamide nucleotide biosynthetic process
GO:0019363	18	Up	0.319749	Up	0.754579	Up	0.804727	Up	0.999385	Down	0.950064	pyridine nucleotide biosynthetic process
GO:0050706	29	Down	0.319749	Down	0.999224	Down	0.724763	Up	0.999385	Up	0.0103106	regulation of interleukin-1 beta secretion
GO:0006337	17	Down	0.319749	Down	0.833851	Down	0.992279	Up	0.999385	Up	0.749704	nucleosome disassembly
GO:0032986	17	Down	0.319749	Down	0.833851	Down	0.992279	Up	0.999385	Up	0.749704	protein-DNA complex disassembly
GO:0042116	54	Down	0.320441	Up	0.988819	Down	0.88428	Down	0.999385	Up	0.000858964	macrophage activation
GO:2000001	13	Up	0.320568	Up	0.999224	Up	0.687039	Down	0.999385	Up	0.701057	regulation of DNA damage checkpoint
GO:0006577	17	Up	0.320568	Down	0.999224	Up	0.963729	Up	0.999385	Up	0.973272	amino-acid betaine metabolic process
GO:0018208	56	Up	0.320568	Up	0.754579	Up	0.580882	Up	0.999385	Up	0.271998	peptidyl-proline modification
GO:0070555	119	Down	0.320568	Down	0.950217	Down	0.740274	Up	0.999385	Up	0.000967692	response to interleukin-1
GO:0043543	214	Up	0.320568	Down	0.999224	Down	0.906288	Down	0.999385	Up	0.999858	protein acylation
GO:0001912	34	Down	0.320568	Up	0.999224	Down	0.858695	Up	0.999385	Up	0.0379197	positive regulation of leukocyte mediated cytotoxicity
GO:0032103	293	Down	0.323725	Up	0.999224	Down	0.917774	Down	0.999385	Up	0.000653916	positive regulation of response to external stimulus
GO:0034103	64	Down	0.323725	Up	0.999224	Up	0.914773	Up	0.999385	Up	0.00135573	regulation of tissue remodeling
GO:0050690	29	Down	0.325792	Up	0.997245	Down	0.917924	Down	0.999385	Up	0.00027819	regulation of defense response to virus by virus
hsa04060	265	Down	0.328668	Up	0.997245	Down	0.737365	Down	0.999385	Up	0.0423839	Cytokine-cytokine receptor interaction
GO:0030833	137	Down	0.328668	Down	0.999224	Down	0.643924	Down	0.999385	Up	0.0195427	regulation of actin filament polymerization
GO:0021978	14	Down	0.328833	Up	0.999224	Down	0.864184	Down	0.999385	Up	0.634262	telencephalon regionalization
GO:0060122	22	Up	0.328833	Up	0.999224	Down	0.938033	Up	0.999385	Down	0.871116	inner ear receptor stereocilium organization
GO:0046635	51	Down	0.328833	Up	0.999224	Down	0.652904	Up	0.999385	Up	6.33483e-06	positive regulation of alpha-beta T cell activation
GO:1990845	11	Up	0.328833	Up	0.950143	Down	0.866607	Up	0.999385	Down	0.00529111	adaptive thermogenesis
GO:0007176	25	Down	0.329659	Up	0.999224	Down	0.999897	Down	0.999385	Down	0.992313	regulation of epidermal growth factor-activated receptor activity
GO:0030220	20	Down	0.33021	Down	0.999224	Down	0.666022	Down	0.999385	Up	0.30087	platelet formation
GO:0033145	12	Up	0.331081	Up	0.999224	Down	0.902213	Up	0.999385	Up	0.826858	positive regulation of intracellular steroid hormone receptor signaling pathway
GO:0031341	57	Down	0.331081	Up	0.997245	Down	0.873596	Up	0.999385	Up	0.007081	regulation of cell killing
GO:0003151	61	Up	0.331081	Up	0.999224	Down	0.90283	Down	0.999385	Down	0.800152	outflow tract morphogenesis
GO:0060317	24	Up	0.331081	Up	0.999224	Down	0.946774	Down	0.999385	Up	0.71664	cardiac epithelial to mesenchymal transition
GO:0044282	350	Up	0.331081	Up	0.0315685	Up	0.554761	Up	0.999385	Down	0.0342523	small molecule catabolic process
GO:0045005	24	Up	0.331081	Down	0.999224	Up	0.976441	Up	0.999385	Up	0.871892	DNA-dependent DNA replication maintenance of fidelity
GO:1902622	34	Down	0.331081	Down	0.999224	Down	0.754503	Down	0.999385	Up	0.0010054	regulation of neutrophil migration
GO:0033866	17	Up	0.331081	Up	0.999224	Up	0.963729	Up	0.999385	Down	0.915884	nucleoside bisphosphate biosynthetic process
GO:0034030	17	Up	0.331081	Up	0.999224	Up	0.963729	Up	0.999385	Down	0.915884	ribonucleoside bisphosphate biosynthetic process
GO:0034033	17	Up	0.331081	Up	0.999224	Up	0.963729	Up	0.999385	Down	0.915884	purine nucleoside bisphosphate biosynthetic process
GO:0050663	170	Down	0.331081	Up	0.999224	Down	0.898432	Up	0.999385	Up	0.000182316	cytokine secretion
GO:2000516	27	Down	0.331081	Up	0.999224	Down	0.747606	Up	0.999385	Up	1.00983e-05	positive regulation of CD4-positive, alpha-beta T cell activation
GO:0050873	39	Up	0.331081	Up	0.975362	Down	0.932389	Up	0.999385	Down	0.324318	brown fat cell differentiation
GO:0043102	8	Up	0.331081	Down	0.770259	Down	0.947801	Up	0.999385	Up	0.744209	amino acid salvage
GO:0071265	8	Up	0.331081	Down	0.770259	Down	0.947801	Up	0.999385	Up	0.744209	L-methionine biosynthetic process
GO:0071267	8	Up	0.331081	Down	0.770259	Down	0.947801	Up	0.999385	Up	0.744209	L-methionine salvage
GO:0014857	12	Down	0.331081	Up	0.999224	Up	0.936651	Down	0.999385	Down	0.744178	regulation of skeletal muscle cell proliferation
GO:0002374	15	Down	0.331081	Down	0.952231	Down	0.891023	Down	0.999385	Up	0.255955	cytokine secretion involved in immune response
GO:0031532	84	Down	0.331081	Down	0.999224	Down	0.652085	Down	0.999385	Up	0.00887034	actin cytoskeleton reorganization
GO:1903010	15	Down	0.331544	Up	0.999224	Up	0.761909	Down	0.999385	Up	0.0467283	regulation of bone development
GO:0000303	28	Up	0.335137	Up	0.999224	Down	0.984569	Up	0.999385	Up	0.112589	response to superoxide
GO:0071230	55	Up	0.336306	Up	0.997811	Up	0.975814	Down	0.999385	Up	0.152716	cellular response to amino acid stimulus
GO:0031146	23	Up	0.338729	Up	0.999224	Down	0.873596	Down	0.999385	Down	0.99687	SCF-dependent proteasomal ubiquitin-dependent protein catabolic process
GO:0071222	153	Down	0.338729	Up	0.999224	Down	0.903941	Up	0.999385	Up	0.000303457	cellular response to lipopolysaccharide
hsa04672	48	Down	0.338729	Up	0.773372	Down	0.895231	Down	0.999385	Up	0.000874355	Intestinal immune network for IgA production
GO:0060117	20	Up	0.338729	Up	0.999224	Down	0.984172	Up	0.999385	Down	0.885499	auditory receptor cell development
hsa00410	22	Up	0.338729	Up	0.130789	Up	0.554761	Up	0.999385	Down	0.611492	beta-Alanine metabolism
GO:0090023	25	Down	0.339704	Down	0.999224	Down	0.824124	Down	0.999385	Up	0.00312599	positive regulation of neutrophil chemotaxis
GO:0006968	61	Down	0.339704	Up	0.950217	Down	0.693319	Down	0.999385	Up	2.16361e-05	cellular defense response
GO:0006476	78	Up	0.339704	Up	0.796365	Down	0.997671	Up	0.999385	Up	0.838208	protein deacetylation
GO:0021871	26	Down	0.341456	Up	0.999224	Down	0.554761	Down	0.999385	Up	0.251562	forebrain regionalization
GO:0009156	79	Up	0.341456	Down	0.999224	Up	0.554761	Up	0.999385	Down	0.0580657	ribonucleoside monophosphate biosynthetic process
GO:0090181	23	Up	0.344102	Up	0.988819	Up	0.804727	Up	0.999385	Down	0.394757	regulation of cholesterol metabolic process
GO:0043535	49	Down	0.344123	Up	0.999224	Down	0.919725	Down	0.999385	Up	0.952004	regulation of blood vessel endothelial cell migration
GO:0015865	10	Up	0.344123	Up	0.999224	Up	0.554761	Up	0.999385	Down	0.249277	purine nucleotide transport
GO:0051350	28	Down	0.344123	Down	0.999224	Up	0.992696	Down	0.999385	Up	0.902244	negative regulation of lyase activity
GO:2001212	13	Up	0.345098	Up	0.999224	Down	0.917924	Down	0.999385	Down	0.613101	regulation of vasculogenesis
GO:0042102	92	Down	0.345432	Up	0.999224	Down	0.758451	Up	0.999385	Up	1.40687e-05	positive regulation of T cell proliferation
GO:0072604	24	Down	0.345432	Down	0.999224	Down	0.902451	Up	0.999385	Up	0.480617	interleukin-6 secretion
GO:0045408	17	Down	0.345432	Up	0.999224	Up	0.947801	Down	0.999977	Up	0.11698	regulation of interleukin-6 biosynthetic process
GO:2000303	11	Down	0.345432	Down	0.999224	Down	0.690828	Up	0.999385	Up	0.544048	regulation of ceramide biosynthetic process
GO:0060037	18	Up	0.345601	Down	0.999224	Down	0.902213	Down	0.999385	Down	0.722076	pharyngeal system development
GO:0009437	13	Up	0.346987	Up	0.999224	Up	0.970973	Up	0.999385	Up	0.894633	carnitine metabolic process
GO:0090132	222	Down	0.348163	Up	0.999224	Down	0.804727	Down	0.999385	Up	0.0901241	epithelium migration
GO:0030518	122	Up	0.348163	Down	0.999224	Up	0.930684	Up	0.999385	Up	0.517957	intracellular steroid hormone receptor signaling pathway
GO:0002699	155	Down	0.348163	Up	0.999224	Down	0.837423	Up	0.999385	Up	1.21835e-06	positive regulation of immune effector process
GO:0046634	71	Down	0.348163	Up	0.999224	Down	0.675586	Up	0.999385	Up	0.000597485	regulation of alpha-beta T cell activation
GO:0043649	16	Up	0.349638	Up	0.999224	Up	0.810848	Up	0.999385	Down	0.846446	dicarboxylic acid catabolic process
GO:0006959	180	Down	0.349638	Up	0.999224	Up	0.994005	Down	0.999385	Up	4.25913e-05	humoral immune response
GO:0050434	57	Up	0.349638	Down	0.987747	Up	0.932389	Up	0.999385	Down	0.14131	positive regulation of viral transcription
GO:0032259	356	Up	0.349638	Down	0.999224	Down	0.898432	Down	0.999385	Down	0.342522	methylation
GO:0045653	18	Up	0.349638	Up	0.999224	Down	0.990365	Up	0.999385	Down	0.169481	negative regulation of megakaryocyte differentiation
GO:0009595	28	Down	0.349638	Up	0.999224	Up	0.873596	Down	0.999385	Up	1.96849e-06	detection of biotic stimulus
GO:0006515	17	Up	0.351006	Up	0.139464	Up	0.840098	Down	0.999385	Down	0.329186	misfolded or incompletely synthesized protein catabolic process
GO:0014856	14	Down	0.351529	Up	0.999224	Up	0.967034	Down	0.999385	Down	0.710514	skeletal muscle cell proliferation
GO:0002834	11	Down	0.351712	Down	0.999224	Up	0.990365	Down	0.999385	Up	0.93155	regulation of response to tumor cell
GO:0002837	11	Down	0.351712	Down	0.999224	Up	0.990365	Down	0.999385	Up	0.93155	regulation of immune response to tumor cell
GO:0006862	23	Up	0.352196	Down	0.993075	Up	0.804727	Up	0.999385	Up	0.967917	nucleotide transport
GO:0046636	25	Down	0.352196	Up	0.908242	Down	0.759164	Up	0.999385	Up	0.185476	negative regulation of alpha-beta T cell activation
GO:0097028	42	Down	0.352196	Up	0.991123	Down	0.930684	Down	0.999385	Up	0.000222859	dendritic cell differentiation
GO:0048241	11	Down	0.352866	Up	0.999224	Up	0.917924	Down	0.999385	Up	0.85753	epinephrine transport
GO:0035601	83	Up	0.352962	Up	0.772821	Down	0.992279	Up	0.999385	Up	0.729	protein deacylation
GO:0070525	13	Up	0.353523	Down	0.999224	Up	0.913198	Down	0.999385	Down	0.472012	tRNA threonylcarbamoyladenosine metabolic process
GO:0000038	29	Up	0.353523	Up	0.957107	Up	0.816304	Up	0.999385	Down	0.38632	very long-chain fatty acid metabolic process
GO:0010631	220	Down	0.353523	Up	0.999224	Down	0.804727	Down	0.999385	Up	0.0870448	epithelial cell migration
GO:0002443	285	Down	0.353523	Up	0.836948	Down	0.92034	Up	0.999385	Up	1.64327e-07	leukocyte mediated immunity
GO:0048013	95	Down	0.354917	Down	0.999224	Down	0.895231	Down	0.999385	Up	0.0150923	ephrin receptor signaling pathway
GO:0009067	19	Up	0.356503	Down	0.999224	Up	0.984172	Down	0.999385	Down	0.992757	aspartate family amino acid biosynthetic process
GO:0019730	57	Down	0.356503	Down	0.999224	Up	0.689075	Up	0.999385	Up	0.0706253	antimicrobial humoral response
GO:0045006	10	Up	0.356503	Down	0.991511	Up	0.997506	Up	0.999385	Down	0.878687	DNA deamination
GO:0006390	11	Up	0.359802	Down	0.999224	Up	0.863339	Down	0.999385	Down	0.704145	transcription from mitochondrial promoter
GO:0002507	28	Down	0.360383	Down	0.999224	Down	0.554761	Down	0.999385	Up	3.49123e-06	tolerance induction
GO:1902107	134	Down	0.360383	Up	0.955189	Down	0.902213	Down	0.999385	Up	2.43108e-05	positive regulation of leukocyte differentiation
GO:1903037	298	Down	0.360383	Up	0.999224	Down	0.709062	Down	0.999385	Up	1.19018e-06	regulation of leukocyte cell-cell adhesion
GO:0046949	44	Up	0.36109	Up	0.0898361	Up	0.817234	Up	0.999385	Down	0.249322	fatty-acyl-CoA biosynthetic process
GO:0030316	87	Down	0.36109	Up	0.999224	Up	0.9996	Up	0.999385	Up	0.000168374	osteoclast differentiation
GO:0007041	63	Up	0.36109	Up	0.999224	Down	0.873596	Down	0.999385	Up	0.907792	lysosomal transport
GO:0031644	68	Down	0.36109	Down	0.999224	Up	0.896908	Up	0.999385	Up	0.583679	regulation of neurological system process
GO:1902224	11	Up	0.36109	Up	0.950143	Up	0.692985	Up	0.999385	Down	0.092488	ketone body metabolic process
GO:1902624	29	Down	0.36109	Down	0.999224	Down	0.804727	Down	0.999385	Up	0.00785901	positive regulation of neutrophil migration
GO:0034110	307	Down	0.36109	Up	0.999224	Down	0.684384	Down	0.999385	Up	1.61677e-06	regulation of homotypic cell-cell adhesion
GO:0042226	19	Down	0.36109	Up	0.999224	Up	0.96493	Up	0.999385	Up	0.110768	interleukin-6 biosynthetic process
GO:0070816	14	Up	0.36109	Down	0.999224	Down	0.992696	Down	0.999385	Down	0.947183	phosphorylation of RNA polymerase II C-terminal domain
GO:0030397	46	Up	0.36109	Down	0.999224	Down	0.850692	Down	0.999385	Up	0.0315156	membrane disassembly
GO:0051081	46	Up	0.36109	Down	0.999224	Down	0.850692	Down	0.999385	Up	0.0315156	nuclear envelope disassembly
GO:0031124	83	Up	0.36113	Up	0.999224	Down	0.904856	Down	0.999385	Down	0.420705	mRNA 3'-end processing
GO:0035268	22	Up	0.361661	Down	0.999224	Up	0.992279	Down	0.999385	Up	0.992757	protein mannosylation
GO:0070098	80	Down	0.361661	Up	0.999224	Down	0.860666	Up	0.999385	Up	0.00951701	chemokine-mediated signaling pathway
GO:0043372	24	Down	0.361661	Up	0.999224	Down	0.768942	Up	0.999385	Up	9.99384e-06	positive regulation of CD4-positive, alpha-beta T cell differentiation
GO:0050855	15	Down	0.36529	Down	0.999224	Down	0.488724	Down	0.999385	Up	0.00245257	regulation of B cell receptor signaling pathway
GO:0046718	114	Down	0.365941	Up	0.999224	Down	0.873596	Up	0.999385	Up	0.00241705	viral entry into host cell
GO:0010595	65	Down	0.365941	Down	0.999224	Down	0.825291	Down	0.999385	Up	0.384783	positive regulation of endothelial cell migration
GO:1901623	19	Down	0.365941	Up	0.999224	Up	0.990761	Up	0.999385	Up	0.245617	regulation of lymphocyte chemotaxis
GO:0030803	38	Down	0.366616	Down	0.999224	Down	0.969269	Down	0.999385	Up	0.871892	negative regulation of cyclic nucleotide biosynthetic process
GO:0030335	388	Down	0.367478	Down	0.999224	Down	0.804727	Down	0.999385	Up	0.00163266	positive regulation of cell migration
GO:0045670	63	Down	0.367747	Up	0.997245	Up	0.969872	Up	0.999385	Up	0.000653916	regulation of osteoclast differentiation
GO:0030818	36	Down	0.367747	Down	0.999224	Up	0.969872	Down	0.999385	Up	0.898002	negative regulation of cAMP biosynthetic process
GO:0030866	28	Down	0.369121	Down	0.999224	Down	0.888369	Down	0.999385	Up	0.00330944	cortical actin cytoskeleton organization
GO:0000963	15	Up	0.369283	Up	0.999224	Down	0.94734	Up	0.999385	Down	0.428047	mitochondrial RNA processing
GO:0090130	227	Down	0.369478	Up	0.999224	Down	0.809191	Down	0.999385	Up	0.100685	tissue migration
GO:0014015	48	Down	0.370689	Up	0.999224	Down	0.997521	Down	0.999385	Up	0.369519	positive regulation of gliogenesis
GO:0032688	11	Down	0.371319	Down	0.999224	Down	0.866607	Down	0.999385	Up	0.0588262	negative regulation of interferon-beta production
GO:0014013	91	Down	0.371862	Down	0.999224	Down	0.936651	Down	0.999385	Up	0.405735	regulation of gliogenesis
GO:0061036	30	Down	0.372379	Down	0.997245	Down	0.898432	Down	0.999385	Up	0.985991	positive regulation of cartilage development
GO:0001911	13	Down	0.376412	Up	0.999224	Down	0.497733	Down	0.999385	Up	0.11313	negative regulation of leukocyte mediated cytotoxicity
GO:0022613	374	Up	0.376412	Down	0.987747	Up	0.964576	Down	0.999385	Down	0.00241705	ribonucleoprotein complex biogenesis
GO:0050715	97	Down	0.376412	Up	0.999224	Down	0.936651	Up	0.999385	Up	0.00741016	positive regulation of cytokine secretion
GO:0098732	84	Up	0.376412	Up	0.770259	Down	0.990761	Up	0.999385	Up	0.782328	macromolecule deacylation
GO:0030800	43	Down	0.376501	Down	0.999224	Down	0.956139	Down	0.999385	Up	0.849424	negative regulation of cyclic nucleotide metabolic process
GO:0072606	23	Down	0.377364	Up	0.999224	Up	0.917774	Up	0.999385	Up	0.00054219	interleukin-8 secretion
GO:0032616	20	Down	0.377364	Up	0.999224	Down	0.917774	Up	0.999385	Up	0.47534	interleukin-13 production
GO:0043414	276	Up	0.377364	Down	0.999224	Down	0.738356	Down	0.999385	Down	0.483946	macromolecule methylation
GO:0006839	277	Up	0.377447	Down	0.999224	Up	0.958134	Up	0.999385	Down	0.161432	mitochondrial transport
GO:0030322	16	Down	0.37758	Down	0.997811	Up	0.577268	Down	0.999385	Up	0.218126	stabilization of membrane potential
GO:0002456	77	Down	0.378688	Up	0.930315	Down	0.804727	Up	0.999385	Up	0.0115716	T cell mediated immunity
GO:0002931	30	Up	0.379351	Down	0.770259	Up	0.898968	Up	0.999385	Up	0.873695	response to ischemia
GO:0002228	58	Down	0.381852	Down	0.999224	Down	0.88428	Up	0.999385	Up	0.00166119	natural killer cell mediated immunity
GO:0046337	19	Up	0.381852	Up	0.999224	Up	0.999897	Down	0.999385	Down	0.711795	phosphatidylethanolamine metabolic process
GO:0016180	22	Up	0.383637	Down	0.83314	Down	0.859009	Up	0.999385	Down	0.426543	snRNA processing
hsa00310	44	Up	0.38651	Up	0.757967	Up	0.898432	Up	0.999385	Down	0.142892	Lysine degradation
GO:0006578	7	Up	0.387934	Up	0.83314	Up	0.917924	Up	0.999385	Down	0.249322	amino-acid betaine biosynthetic process
hsa00230	162	Up	0.387934	Down	0.999224	Up	0.801693	Down	0.999385	Down	0.3472	Purine metabolism
GO:0032026	22	Down	0.387934	Up	0.999224	Up	0.838145	Down	0.999385	Up	0.0120839	response to magnesium ion
GO:0006754	41	Up	0.38877	Down	0.999224	Up	0.598555	Up	0.999385	Down	0.0981942	ATP biosynthetic process
GO:0050830	77	Down	0.389296	Up	0.999224	Up	0.902213	Up	0.999385	Up	0.00213723	defense response to Gram-positive bacterium
GO:0009124	87	Up	0.389967	Up	0.999224	Up	0.554761	Up	0.999385	Down	0.0793521	nucleoside monophosphate biosynthetic process
GO:0031629	15	Up	0.389967	Up	0.999224	Up	0.998263	Up	0.999385	Up	0.951574	synaptic vesicle fusion to presynaptic active zone membrane
GO:0099500	15	Up	0.389967	Up	0.999224	Up	0.998263	Up	0.999385	Up	0.951574	vesicle fusion to plasma membrane
GO:0008333	41	Up	0.390944	Down	0.999224	Down	0.740274	Down	0.999385	Down	0.761092	endosome to lysosome transport
GO:0032945	67	Down	0.390944	Up	0.999224	Down	0.938337	Down	0.999385	Up	0.000900703	negative regulation of mononuclear cell proliferation
GO:0050672	67	Down	0.390944	Up	0.999224	Down	0.938337	Down	0.999385	Up	0.000900703	negative regulation of lymphocyte proliferation
GO:0070059	57	Up	0.390944	Up	0.999224	Down	0.554761	Up	0.999385	Up	0.983813	intrinsic apoptotic signaling pathway in response to endoplasmic reticulum stress
GO:0051272	411	Down	0.391709	Up	0.999224	Down	0.825291	Down	0.999385	Up	0.00331168	positive regulation of cellular component movement
GO:0033690	11	Down	0.393356	Down	0.999224	Up	0.910024	Down	0.999385	Up	0.0231003	positive regulation of osteoblast proliferation
GO:0032365	22	Up	0.393356	Up	0.957107	Down	0.804727	Up	0.999385	Down	0.837642	intracellular lipid transport
GO:0008154	179	Down	0.393356	Down	0.999224	Down	0.554761	Down	0.999385	Up	0.0160885	actin polymerization or depolymerization
GO:0050863	288	Down	0.394682	Up	0.999224	Down	0.703222	Down	0.999385	Up	1.67174e-06	regulation of T cell activation
GO:0070664	71	Down	0.394682	Up	0.999224	Down	0.953536	Down	0.999385	Up	0.000538904	negative regulation of leukocyte proliferation
GO:0045060	11	Down	0.394682	Up	0.999224	Down	0.554761	Down	0.999385	Up	0.00263869	negative thymic T cell selection
GO:0003281	59	Up	0.394682	Up	0.999224	Down	0.970973	Down	0.999385	Up	0.961987	ventricular septum development
GO:0008156	55	Up	0.394682	Up	0.999224	Down	0.891023	Down	0.999385	Down	0.992313	negative regulation of DNA replication
GO:0032324	6	Up	0.394682	Up	0.999224	Up	0.941542	Up	0.999385	Down	0.1044	molybdopterin cofactor biosynthetic process
GO:0043545	6	Up	0.394682	Up	0.999224	Up	0.941542	Up	0.999385	Down	0.1044	molybdopterin cofactor metabolic process
GO:0051189	6	Up	0.394682	Up	0.999224	Up	0.941542	Up	0.999385	Down	0.1044	prosthetic group metabolic process
GO:0043968	15	Up	0.394706	Down	0.999224	Up	0.898432	Up	0.999385	Up	0.555217	histone H2A acetylation
GO:0045741	11	Down	0.394706	Down	0.999224	Up	0.961943	Down	0.999385	Down	0.422038	positive regulation of epidermal growth factor-activated receptor activity
GO:1903036	162	Down	0.394706	Up	0.999224	Down	0.933488	Up	0.999385	Up	0.000157788	positive regulation of response to wounding
GO:0002695	144	Down	0.394706	Up	0.987747	Down	0.917924	Down	0.999385	Up	0.000152491	negative regulation of leukocyte activation
GO:0051251	258	Down	0.394706	Up	0.957107	Down	0.738356	Down	0.999385	Up	1.21835e-06	positive regulation of lymphocyte activation
GO:0002474	105	Down	0.394893	Up	0.999224	Up	0.930684	Up	0.999385	Up	0.00020405	antigen processing and presentation of peptide antigen via MHC class I
GO:0010827	102	Up	0.395458	Down	0.999224	Down	0.94734	Down	0.999385	Up	0.203045	regulation of glucose transport
GO:0006413	269	Up	0.396783	Up	0.999224	Up	0.554761	Up	0.999385	Down	5.15579e-06	translational initiation
GO:0034143	17	Down	0.396783	Down	0.957107	Up	0.938463	Up	0.999385	Up	0.104357	regulation of toll-like receptor 4 signaling pathway
GO:0030865	32	Down	0.398214	Down	0.999224	Down	0.853064	Down	0.999385	Up	0.00309039	cortical cytoskeleton organization
GO:0035336	46	Up	0.398214	Up	0.108216	Up	0.851961	Up	0.999385	Down	0.320969	long-chain fatty-acyl-CoA metabolic process
GO:0045444	196	Up	0.398214	Up	0.952231	Down	0.815178	Up	0.999385	Down	0.961728	fat cell differentiation
GO:0002475	15	Down	0.400617	Up	0.987747	Down	0.810848	Up	0.999385	Up	0.0458764	antigen processing and presentation via MHC class Ib
GO:0051193	51	Up	0.40102	Up	0.526987	Up	0.724763	Up	0.999385	Down	0.92945	regulation of cofactor metabolic process
GO:0051196	51	Up	0.40102	Up	0.526987	Up	0.724763	Up	0.999385	Down	0.92945	regulation of coenzyme metabolic process
GO:0002088	70	Up	0.403406	Up	0.999224	Down	0.83374	Down	0.999385	Up	0.373982	lens development in camera-type eye
GO:1902105	238	Down	0.403406	Up	0.8655	Down	0.970973	Up	0.999385	Up	0.000292449	regulation of leukocyte differentiation
GO:0060411	51	Up	0.403406	Up	0.999224	Down	0.933488	Down	0.999385	Down	0.842412	cardiac septum morphogenesis
GO:0042482	11	Down	0.405404	Down	0.999224	Down	0.94734	Down	0.999385	Up	0.501628	positive regulation of odontogenesis
GO:0031953	11	Down	0.407295	Up	0.999224	Up	0.800537	Down	0.999385	Up	0.801081	negative regulation of protein autophosphorylation
GO:0000096	44	Up	0.411378	Up	0.999224	Up	0.618883	Up	0.999385	Down	0.510395	sulfur amino acid metabolic process
GO:0001569	37	Down	0.411378	Up	0.997245	Down	0.554761	Down	0.999385	Up	0.508028	patterning of blood vessels
GO:0044782	209	Up	0.411378	Down	0.939576	Down	0.88428	Up	0.999385	Up	0.545425	cilium organization
GO:0007044	86	Down	0.413054	Up	0.999224	Down	0.833706	Down	0.999385	Up	0.287609	cell-substrate junction assembly
GO:0032956	272	Down	0.413054	Down	0.997245	Down	0.68197	Down	0.999385	Up	0.0160961	regulation of actin cytoskeleton organization
GO:0040017	417	Down	0.414936	Down	0.999224	Down	0.873596	Down	0.999385	Up	0.00120819	positive regulation of locomotion
GO:0006360	58	Up	0.416772	Down	0.999224	Down	0.946774	Down	0.999385	Down	0.545381	transcription from RNA polymerase I promoter
GO:2000147	400	Down	0.417914	Down	0.999224	Down	0.849348	Down	0.999385	Up	0.00247064	positive regulation of cell motility
GO:0034104	18	Down	0.417914	Up	0.999224	Down	0.969269	Down	0.999385	Up	0.00148999	negative regulation of tissue remodeling
GO:0042455	113	Up	0.418238	Up	0.999224	Up	0.598555	Up	0.999385	Down	0.1738	ribonucleoside biosynthetic process
GO:0032703	18	Down	0.418266	Down	0.999224	Down	0.936651	Up	0.999385	Up	0.0025685	negative regulation of interleukin-2 production
GO:2000482	19	Down	0.418322	Up	0.999224	Down	0.999305	Up	0.999385	Up	0.000429503	regulation of interleukin-8 secretion
GO:0002093	15	Up	0.418322	Down	0.999224	Down	0.917924	Up	0.999385	Down	0.806065	auditory receptor cell morphogenesis
GO:0016073	34	Up	0.418322	Down	0.850817	Down	0.958134	Up	0.999385	Down	0.351685	snRNA metabolic process
GO:0032731	30	Down	0.418336	Up	0.999224	Down	0.918134	Up	0.999385	Up	0.00514871	positive regulation of interleukin-1 beta production
GO:2000177	78	Down	0.418336	Down	0.999224	Down	0.941542	Down	0.999385	Up	0.554024	regulation of neural precursor cell proliferation
GO:0034502	59	Up	0.418579	Up	0.999224	Down	0.998263	Down	0.999385	Up	0.692692	protein localization to chromosome
GO:0035455	19	Down	0.418579	Up	0.730866	Down	0.68919	Down	0.999385	Down	0.983201	response to interferon-alpha
GO:0032970	307	Down	0.422765	Down	0.999224	Down	0.689103	Down	0.999385	Up	0.0278468	regulation of actin filament-based process
GO:0009071	10	Up	0.422765	Up	0.214185	Up	0.95776	Down	0.999385	Down	0.106572	serine family amino acid catabolic process
hsa03060	23	Up	0.423993	Up	0.999224	Up	0.764436	Down	0.999385	Up	0.760542	Protein export
hsa00290	11	Up	0.426612	Up	0.418367	Up	0.581584	Down	0.999385	Down	0.498745	Valine, leucine and isoleucine biosynthesis
GO:0006907	18	Down	0.426955	Up	0.997811	Down	0.902213	Down	0.999385	Up	0.152507	pinocytosis
GO:1903310	82	Up	0.427091	Up	0.965134	Down	0.84177	Down	0.999385	Down	0.548195	positive regulation of chromatin modification
GO:0035338	42	Up	0.428832	Up	0.141337	Up	0.817234	Up	0.999385	Down	0.414021	long-chain fatty-acyl-CoA biosynthetic process
GO:0042129	149	Down	0.428832	Up	0.999224	Down	0.91395	Up	0.999385	Up	5.77873e-05	regulation of T cell proliferation
GO:0032222	11	Down	0.431008	Down	0.91208	Up	0.83374	Up	0.999385	Up	0.826203	regulation of synaptic transmission, cholinergic
GO:0000154	22	Up	0.431133	Down	0.999224	Down	0.932389	Down	0.999385	Down	0.287525	rRNA modification
GO:0007520	42	Down	0.431133	Up	0.868568	Down	0.94734	Down	0.999385	Up	0.628301	myoblast fusion
GO:0034330	259	Down	0.431133	Up	0.999224	Down	0.804727	Down	0.999385	Up	0.105311	cell junction organization
GO:0030104	64	Down	0.431133	Up	0.999224	Down	0.941542	Up	0.999385	Up	0.791508	water homeostasis
GO:0046850	42	Down	0.432086	Up	0.999224	Up	0.987494	Up	0.999385	Up	0.000546815	regulation of bone remodeling
GO:0006111	38	Up	0.433881	Up	0.999224	Up	0.932389	Up	0.999385	Up	0.977881	regulation of gluconeogenesis
GO:0032273	109	Down	0.433912	Down	0.999224	Down	0.94734	Down	0.999385	Up	0.0315248	positive regulation of protein polymerization
GO:0045814	163	Up	0.436806	Down	0.999224	Down	0.990761	Up	0.999385	Up	0.945669	negative regulation of gene expression, epigenetic
GO:0050868	91	Down	0.436806	Up	0.999224	Down	0.902213	Down	0.999385	Up	0.00213723	negative regulation of T cell activation
GO:0010324	44	Down	0.436806	Up	0.988819	Down	0.926018	Down	0.999385	Up	0.00537894	membrane invagination
GO:0006069	12	Up	0.436806	Up	0.212217	Up	0.898432	Down	0.999385	Down	0.00356896	ethanol oxidation
GO:0010310	15	Down	0.437011	Down	0.999224	Up	0.898432	Down	0.999385	Up	0.064523	regulation of hydrogen peroxide metabolic process
GO:0044272	214	Up	0.437465	Up	0.937832	Up	0.747296	Up	0.999385	Up	0.768658	sulfur compound biosynthetic process
GO:0050892	32	Down	0.437465	Down	0.999224	Up	0.908538	Up	0.999385	Up	0.955656	intestinal absorption
GO:0008064	155	Down	0.437465	Down	0.999224	Down	0.618883	Down	0.999385	Up	0.0112869	regulation of actin polymerization or depolymerization
GO:0000183	43	Up	0.439182	Up	0.999224	Down	0.967044	Down	0.999385	Down	0.660758	chromatin silencing at rDNA
GO:0006733	138	Up	0.439182	Up	0.13368	Up	0.554761	Up	0.999385	Down	0.122992	oxidoreduction coenzyme metabolic process
GO:0031529	43	Down	0.439182	Down	0.999224	Down	0.858695	Down	0.999385	Up	0.0133896	ruffle organization
GO:0070372	237	Down	0.439182	Down	0.999224	Down	0.73426	Down	0.999385	Up	0.0815373	regulation of ERK1 and ERK2 cascade
GO:0055088	121	Up	0.439182	Up	0.24337	Down	0.917774	Up	0.999385	Down	0.0976134	lipid homeostasis
GO:0046849	77	Down	0.439182	Up	0.999224	Up	0.997289	Up	0.999385	Up	3.76696e-05	bone remodeling
GO:0015844	72	Down	0.439182	Up	0.999224	Up	0.90283	Up	0.999385	Up	0.292394	monoamine transport
GO:0002573	190	Down	0.440817	Up	0.973349	Up	0.992279	Up	0.999385	Up	0.00247064	myeloid leukocyte differentiation
hsa04514	132	Down	0.442	Up	0.984646	Down	0.622237	Down	0.999385	Up	6.48161e-05	Cell adhesion molecules (CAMs)
hsa04670	115	Down	0.442957	Up	0.979444	Down	0.754503	Down	0.999385	Up	0.000188113	Leukocyte transendothelial migration
GO:2000514	39	Down	0.444203	Up	0.999224	Down	0.826221	Up	0.999385	Up	0.00651152	regulation of CD4-positive, alpha-beta T cell activation
GO:0042772	16	Down	0.444203	Down	0.999224	Down	0.888801	Up	0.999385	Up	0.761219	DNA damage response, signal transduction resulting in transcription
GO:0033146	27	Up	0.444969	Down	0.982582	Down	0.941542	Up	0.999385	Up	0.307288	regulation of intracellular estrogen receptor signaling pathway
GO:0016458	242	Up	0.444969	Down	0.999224	Up	0.924426	Up	0.999385	Up	0.694079	gene silencing
GO:2001014	15	Up	0.446419	Down	0.999224	Down	0.898432	Down	0.999385	Up	0.363499	regulation of skeletal muscle cell differentiation
GO:0030809	40	Down	0.446419	Down	0.999224	Down	0.992696	Down	0.999385	Up	0.817082	negative regulation of nucleotide biosynthetic process
GO:1900372	40	Down	0.446419	Down	0.999224	Down	0.992696	Down	0.999385	Up	0.817082	negative regulation of purine nucleotide biosynthetic process
GO:0036465	33	Down	0.44745	Up	0.965134	Up	0.863339	Up	0.999385	Up	0.0396089	synaptic vesicle recycling
GO:0019218	80	Up	0.448001	Up	0.999224	Up	0.946774	Up	0.999385	Down	0.453726	regulation of steroid metabolic process
GO:0036109	13	Up	0.448001	Up	0.719283	Up	0.833121	Up	0.999385	Down	0.581121	alpha-linolenic acid metabolic process
GO:0046641	18	Down	0.448001	Down	0.999224	Down	0.866607	Down	0.999385	Up	0.00795588	positive regulation of alpha-beta T cell proliferation
GO:0002042	33	Down	0.448034	Down	0.999224	Down	0.958134	Down	0.999385	Up	0.821044	cell migration involved in sprouting angiogenesis
GO:0071600	13	Up	0.450719	Up	0.999224	Down	0.895231	Down	0.999385	Down	0.225357	otic vesicle morphogenesis
GO:0043030	28	Down	0.450719	Up	0.781524	Up	0.917924	Up	0.999385	Up	0.028429	regulation of macrophage activation
GO:0009201	57	Up	0.451271	Down	0.999224	Up	0.666022	Up	0.999385	Down	0.140918	ribonucleoside triphosphate biosynthetic process
GO:0007031	35	Up	0.451271	Up	0.999224	Up	0.895231	Up	0.999385	Down	0.666843	peroxisome organization
GO:0051493	412	Down	0.453135	Down	0.987747	Down	0.895913	Down	0.999385	Up	0.0246178	regulation of cytoskeleton organization
GO:0006949	55	Down	0.455056	Up	0.794307	Down	0.958134	Down	0.999385	Up	0.702403	syncytium formation
GO:0010642	10	Up	0.455473	Up	0.999224	Down	0.994144	Down	0.999385	Up	0.746084	negative regulation of platelet-derived growth factor receptor signaling pathway
GO:0061572	123	Down	0.455473	Down	0.950217	Down	0.640501	Down	0.999385	Up	0.00850289	actin filament bundle organization
GO:1901741	18	Down	0.455888	Up	0.727997	Up	0.958134	Up	0.999385	Up	0.338693	positive regulation of myoblast fusion
GO:0031342	15	Down	0.455888	Up	0.988819	Down	0.554761	Up	0.999385	Up	0.0945009	negative regulation of cell killing
GO:0008356	18	Down	0.461801	Down	0.999224	Down	0.938033	Up	0.999385	Up	0.28385	asymmetric cell division
GO:0072525	22	Up	0.461801	Up	0.770259	Up	0.640501	Up	0.999385	Down	0.890294	pyridine-containing compound biosynthetic process
GO:0031058	79	Up	0.462086	Up	0.990112	Down	0.853698	Down	0.999385	Down	0.520788	positive regulation of histone modification
hsa04062	189	Down	0.462086	Up	0.999224	Down	0.704303	Down	0.999385	Up	0.000167958	Chemokine signaling pathway
GO:0046638	38	Down	0.464332	Up	0.987747	Down	0.747606	Up	0.999385	Up	9.16432e-06	positive regulation of alpha-beta T cell differentiation
GO:0032663	52	Down	0.464332	Down	0.999224	Down	0.763713	Down	0.999385	Up	4.81349e-05	regulation of interleukin-2 production
GO:0030521	62	Up	0.464953	Down	0.997245	Up	0.936651	Up	0.999385	Up	0.29184	androgen receptor signaling pathway
GO:0002705	85	Down	0.465396	Up	0.977992	Down	0.963729	Up	0.999385	Up	0.00050622	positive regulation of leukocyte mediated immunity
GO:0046513	52	Down	0.465396	Down	0.999224	Down	0.902213	Down	0.999385	Up	0.499628	ceramide biosynthetic process
GO:0046854	39	Down	0.465396	Up	0.999224	Up	0.854868	Up	0.999385	Up	0.233718	phosphatidylinositol phosphorylation
GO:0002704	43	Down	0.465396	Up	0.999224	Down	0.913841	Up	0.999385	Up	0.000261682	negative regulation of leukocyte mediated immunity
GO:0030832	156	Down	0.469441	Down	0.999224	Down	0.640501	Down	0.999385	Up	0.00993056	regulation of actin filament length
GO:0050432	48	Down	0.469441	Down	0.999224	Up	0.998263	Up	0.999385	Up	0.468947	catecholamine secretion
GO:0031998	16	Up	0.469441	Up	0.668776	Up	0.990761	Down	0.999385	Down	0.0644102	regulation of fatty acid beta-oxidation
GO:0046651	260	Down	0.469635	Up	0.999224	Down	0.821384	Down	0.999385	Up	8.98636e-05	lymphocyte proliferation
GO:0008589	67	Up	0.471616	Up	0.997245	Up	0.992857	Up	0.999385	Up	0.136601	regulation of smoothened signaling pathway
GO:0032272	59	Down	0.471785	Down	0.999224	Down	0.567917	Up	0.999385	Up	0.193234	negative regulation of protein polymerization
GO:0030815	40	Down	0.471785	Down	0.999224	Down	0.976441	Down	0.999385	Up	0.847531	negative regulation of cAMP metabolic process
GO:0002483	15	Down	0.471785	Up	0.999224	Down	0.740331	Up	0.999385	Up	0.451531	antigen processing and presentation of endogenous peptide antigen
GO:0035924	40	Down	0.47204	Up	0.999224	Up	0.828962	Up	0.999385	Up	0.999955	cellular response to vascular endothelial growth factor stimulus
GO:1902603	12	Up	0.475835	Up	0.999224	Up	0.898432	Up	0.999385	Up	0.955129	carnitine transmembrane transport
GO:0019682	21	Up	0.476022	Up	0.185475	Up	0.652085	Up	0.999385	Down	0.973272	glyceraldehyde-3-phosphate metabolic process
GO:0070661	275	Down	0.476563	Up	0.999224	Down	0.837423	Down	0.999385	Up	9.70586e-05	leukocyte proliferation
GO:0046834	44	Down	0.477204	Up	0.999224	Up	0.837423	Up	0.999385	Up	0.353277	lipid phosphorylation
GO:0030150	13	Up	0.477656	Down	0.999224	Up	0.847651	Down	0.999385	Down	0.0345791	protein import into mitochondrial matrix
GO:0030889	16	Down	0.477844	Down	0.999224	Down	0.804727	Down	0.999385	Up	0.0720265	negative regulation of B cell proliferation
GO:0045815	78	Up	0.477844	Down	0.999224	Down	0.917924	Down	0.999385	Down	0.688727	positive regulation of gene expression, epigenetic
GO:0022407	384	Down	0.477844	Up	0.999224	Down	0.696631	Down	0.999385	Up	3.40968e-05	regulation of cell-cell adhesion
GO:0009886	17	Up	0.477844	Up	0.797028	Up	0.96493	Up	0.999385	Up	0.412057	post-embryonic morphogenesis
GO:0048525	90	Down	0.477844	Up	0.999224	Down	0.643924	Up	0.999385	Up	0.205007	negative regulation of viral process
GO:0050866	163	Down	0.477844	Up	0.917773	Down	0.866607	Down	0.999385	Up	0.000763576	negative regulation of cell activation
GO:0043217	12	Up	0.477844	Up	0.999224	Up	0.873596	Up	0.999385	Down	0.943095	myelin maintenance
GO:0010634	102	Down	0.477844	Up	0.999224	Down	0.930684	Down	0.999385	Up	0.184048	positive regulation of epithelial cell migration
GO:0033173	27	Down	0.478776	Up	0.997245	Up	0.947801	Down	0.999385	Up	0.425562	calcineurin-NFAT signaling cascade
GO:0044242	181	Up	0.478776	Up	0.308533	Up	0.917774	Up	0.999385	Down	0.311984	cellular lipid catabolic process
GO:0015838	14	Up	0.478776	Up	0.999224	Up	0.96493	Up	0.999385	Up	0.869694	amino-acid betaine transport
GO:0007224	117	Up	0.478776	Up	0.991123	Down	0.933488	Up	0.999385	Up	0.292374	smoothened signaling pathway
GO:0002761	110	Down	0.478776	Up	0.957107	Up	0.961513	Up	0.999385	Up	0.00367859	regulation of myeloid leukocyte differentiation
GO:0032303	20	Down	0.478776	Down	0.797028	Up	0.693319	Up	0.999385	Up	0.0261011	regulation of icosanoid secretion
GO:0031065	13	Up	0.478776	Up	0.730866	Up	0.990761	Up	0.999385	Up	0.937188	positive regulation of histone deacetylation
GO:0002763	52	Down	0.479472	Up	0.999224	Down	0.992279	Down	0.999385	Up	0.0630167	positive regulation of myeloid leukocyte differentiation
GO:1900027	22	Down	0.481579	Down	0.952231	Down	0.933488	Down	0.999385	Up	0.104471	regulation of ruffle assembly
GO:0002089	21	Up	0.481579	Down	0.999224	Down	0.554761	Up	0.999385	Up	0.561446	lens morphogenesis in camera-type eye
GO:0070498	16	Down	0.481909	Down	0.997811	Down	0.902213	Up	0.999385	Up	0.361359	interleukin-1-mediated signaling pathway
GO:0051258	224	Down	0.48217	Down	0.999224	Down	0.810848	Down	0.999385	Up	0.0732076	protein polymerization
GO:0032271	172	Down	0.48269	Down	0.999224	Down	0.804727	Down	0.999385	Up	0.0292031	regulation of protein polymerization
GO:0045672	24	Down	0.483785	Down	0.999224	Down	0.966786	Up	0.999385	Up	0.0213231	positive regulation of osteoclast differentiation
GO:0032480	45	Down	0.484752	Up	0.999224	Down	0.554761	Down	0.999385	Up	0.615106	negative regulation of type I interferon production
GO:0048016	37	Down	0.484752	Down	0.999224	Down	0.963729	Down	0.999385	Up	0.579189	inositol phosphate-mediated signaling
GO:0002437	55	Down	0.484752	Up	0.999224	Up	0.810848	Up	0.999385	Up	0.00402654	inflammatory response to antigenic stimulus
GO:0035909	23	Up	0.484752	Down	0.950143	Down	0.675586	Down	0.999385	Up	0.978606	aorta morphogenesis
GO:0007034	86	Up	0.484752	Up	0.999224	Down	0.936651	Down	0.999385	Down	0.950724	vacuolar transport
GO:0010745	13	Up	0.484752	Up	0.528388	Down	0.902213	Up	0.999385	Down	0.577666	negative regulation of macrophage derived foam cell differentiation
GO:0015701	40	Down	0.484752	Up	0.957107	Up	0.75251	Down	0.999385	Down	0.782328	bicarbonate transport
GO:0050820	26	Down	0.484752	Up	0.999224	Up	0.877664	Down	0.999385	Up	0.000185317	positive regulation of coagulation
GO:0032306	13	Down	0.484752	Down	0.770259	Up	0.575807	Up	0.999385	Up	0.00739024	regulation of prostaglandin secretion
GO:0051495	184	Down	0.484752	Down	0.957107	Down	0.901432	Down	0.999385	Up	0.0274701	positive regulation of cytoskeleton organization
GO:0071450	25	Up	0.484752	Up	0.999224	Up	0.966882	Up	0.999385	Up	0.0978614	cellular response to oxygen radical
GO:0071451	25	Up	0.484752	Up	0.999224	Up	0.966882	Up	0.999385	Up	0.0978614	cellular response to superoxide
GO:0035767	25	Down	0.484752	Up	0.790429	Up	0.90878	Down	0.999385	Up	0.676456	endothelial cell chemotaxis
GO:0015909	51	Up	0.484752	Up	0.50341	Up	0.866607	Up	0.999385	Down	0.791823	long-chain fatty acid transport
GO:0031343	39	Down	0.484752	Up	0.999224	Down	0.883054	Up	0.999385	Up	0.0415104	positive regulation of cell killing
GO:0014807	11	Up	0.484752	Up	0.997245	Down	0.917774	Up	0.999385	Down	0.377494	regulation of somitogenesis
GO:0006479	157	Up	0.484752	Up	0.999224	Down	0.554761	Down	0.999385	Down	0.480264	protein methylation
GO:0008213	157	Up	0.484752	Up	0.999224	Down	0.554761	Down	0.999385	Down	0.480264	protein alkylation
GO:0042398	54	Up	0.484752	Up	0.957107	Up	0.618883	Up	0.999385	Down	0.688727	cellular modified amino acid biosynthetic process
GO:0042276	19	Up	0.484752	Up	0.988819	Up	0.882129	Up	0.999385	Down	0.694974	error-prone translesion synthesis
GO:2000193	18	Down	0.484752	Down	0.794307	Up	0.754503	Up	0.999385	Up	0.161275	positive regulation of fatty acid transport
GO:0060026	15	Up	0.484752	Down	0.999224	Up	0.958134	Down	0.999385	Up	0.807769	convergent extension
GO:0035855	17	Down	0.484752	Down	0.99597	Down	0.636252	Down	0.999385	Up	0.0975761	megakaryocyte development
GO:0045071	49	Down	0.484752	Down	0.999224	Down	0.619867	Up	0.999385	Up	0.166905	negative regulation of viral genome replication
GO:0070979	27	Up	0.484752	Down	0.790429	Up	0.924974	Up	0.999385	Up	0.246141	protein K11-linked ubiquitination
GO:0006555	16	Up	0.484752	Down	0.999224	Up	0.952968	Up	0.999385	Up	0.870098	methionine metabolic process
GO:0032943	263	Down	0.484752	Up	0.999224	Down	0.810848	Down	0.999385	Up	6.93717e-05	mononuclear cell proliferation
GO:0002366	207	Down	0.484752	Up	0.999224	Down	0.88428	Up	0.999385	Up	9.68152e-06	leukocyte activation involved in immune response
GO:0043501	25	Down	0.484752	Down	0.999224	Up	0.861369	Down	0.999385	Down	0.807804	skeletal muscle adaptation
GO:0002082	16	Up	0.484752	Up	0.890114	Up	0.88428	Up	0.999385	Down	0.61218	regulation of oxidative phosphorylation
GO:1904816	12	Up	0.484752	Up	0.999224	Down	0.920398	Down	0.999385	Up	0.708139	positive regulation of protein localization to chromosome, telomeric region
GO:0050665	12	Down	0.484752	Up	0.000877326	Up	0.873596	Up	0.999385	Up	0.0500278	hydrogen peroxide biosynthetic process
GO:0000768	52	Down	0.484752	Up	0.83314	Down	0.941542	Down	0.999385	Up	0.641507	syncytium formation by plasma membrane fusion
GO:0010155	15	Up	0.484752	Up	0.83314	Up	0.829847	Up	0.999385	Down	0.339246	regulation of proton transport
GO:0030194	24	Down	0.484752	Up	0.999224	Up	0.88428	Down	0.999385	Up	0.000108671	positive regulation of blood coagulation
GO:1900048	24	Down	0.484752	Up	0.999224	Up	0.88428	Down	0.999385	Up	0.000108671	positive regulation of hemostasis
GO:0042384	189	Up	0.484752	Down	0.950217	Down	0.917924	Up	0.999385	Up	0.462839	cilium assembly
GO:0007625	19	Down	0.484752	Down	0.920239	Down	0.992279	Up	0.999385	Up	0.851416	grooming behavior
GO:0070665	130	Down	0.484752	Up	0.952231	Down	0.804727	Down	0.999385	Up	3.15173e-05	positive regulation of leukocyte proliferation
GO:0034111	104	Down	0.484752	Up	0.999224	Down	0.88428	Down	0.999385	Up	0.00377212	negative regulation of homotypic cell-cell adhesion
GO:0042474	21	Up	0.484752	Up	0.999224	Up	0.994998	Down	0.999385	Down	0.790643	middle ear morphogenesis
GO:0070206	41	Up	0.484752	Up	0.999224	Up	0.888801	Up	0.999385	Up	0.139895	protein trimerization
GO:0003222	11	Up	0.484752	Up	0.957107	Down	0.867645	Down	0.999385	Up	0.376282	ventricular trabecula myocardium morphogenesis
GO:0070932	22	Up	0.484976	Up	0.999224	Up	0.981798	Up	0.999385	Up	0.945669	histone H3 deacetylation
GO:0032310	16	Down	0.486002	Down	0.939576	Up	0.554761	Up	0.999385	Up	0.00659593	prostaglandin secretion
GO:0036344	21	Down	0.486605	Down	0.999224	Down	0.747029	Down	0.999385	Up	0.179956	platelet morphogenesis
GO:0046597	20	Down	0.486605	Up	0.970098	Down	0.967044	Up	0.999385	Up	0.698393	negative regulation of viral entry into host cell
GO:0043032	13	Down	0.488746	Up	0.828065	Up	0.873596	Down	0.999385	Up	0.00236171	positive regulation of macrophage activation
GO:0051775	12	Up	0.488746	Up	0.999224	Up	0.936651	Down	0.999385	Up	0.750903	response to redox state
GO:2000249	30	Down	0.489149	Down	0.999224	Down	0.804727	Down	0.999385	Up	0.601478	regulation of actin cytoskeleton reorganization
GO:0009409	46	Up	0.489149	Up	0.999224	Down	0.687039	Up	0.999385	Down	0.694974	response to cold
GO:1901739	21	Down	0.489149	Up	0.719283	Up	0.984172	Up	0.999385	Up	0.355696	regulation of myoblast fusion
GO:0044406	12	Down	0.492696	Up	0.965134	Down	0.96493	Down	0.999385	Up	0.518388	adhesion of symbiont to host
GO:0060088	12	Up	0.496193	Up	0.999224	Down	0.975596	Up	0.999385	Down	0.396171	auditory receptor cell stereocilium organization
GO:0010543	32	Down	0.496193	Up	0.908242	Down	0.730422	Down	0.999385	Up	0.00850289	regulation of platelet activation
GO:0060142	28	Down	0.496193	Up	0.727997	Up	0.990761	Up	0.999385	Up	0.539876	regulation of syncytium formation by plasma membrane fusion
GO:0016559	10	Up	0.496193	Up	0.999224	Up	0.967034	Up	0.999385	Down	0.500758	peroxisome fission
GO:0006098	18	Up	0.496193	Up	0.13368	Up	0.554761	Up	0.999385	Up	0.979406	pentose-phosphate shunt
GO:0031929	79	Up	0.496193	Up	0.999224	Down	0.898432	Down	0.999385	Down	0.777874	TOR signaling
GO:0055094	20	Down	0.496193	Up	0.950143	Down	0.778704	Up	0.999385	Up	0.0268584	response to lipoprotein particle
GO:0003279	94	Up	0.497185	Up	0.999224	Up	0.999897	Down	0.999385	Down	0.961245	cardiac septum development
GO:0032673	29	Down	0.497744	Up	0.999224	Down	0.891023	Up	0.999385	Up	0.000759967	regulation of interleukin-4 production
GO:0030199	41	Up	0.498094	Up	0.950217	Up	0.554761	Down	0.999385	Up	1.24623e-07	collagen fibril organization
GO:0016575	67	Up	0.498138	Up	0.618797	Up	0.976441	Up	0.999385	Up	0.893164	histone deacetylation
GO:1903894	12	Up	0.499561	Up	0.999224	Down	0.618883	Up	0.999385	Up	0.457035	regulation of IRE1-mediated unfolded protein response
GO:0001829	18	Up	0.501408	Down	0.999224	Up	0.970973	Up	0.999385	Up	0.74874	trophectodermal cell differentiation
GO:0051168	156	Up	0.505538	Up	0.999224	Up	0.990938	Down	0.999385	Down	0.919264	nuclear export
GO:0022618	196	Up	0.505538	Down	0.999224	Up	0.941542	Down	0.999385	Down	0.0178683	ribonucleoprotein complex assembly
GO:0046427	73	Down	0.505538	Up	0.842233	Down	0.928497	Up	0.999385	Up	0.0570954	positive regulation of JAK-STAT cascade
GO:1904894	73	Down	0.505538	Up	0.842233	Down	0.928497	Up	0.999385	Up	0.0570954	positive regulation of STAT cascade
GO:0033605	14	Down	0.506344	Down	0.973349	Down	0.96493	Up	0.999385	Up	0.819719	positive regulation of catecholamine secretion
GO:0070200	15	Up	0.507398	Down	0.999224	Down	0.941542	Down	0.999385	Down	0.858395	establishment of protein localization to telomere
GO:1900103	12	Up	0.50816	Down	0.999224	Down	0.598555	Up	0.999385	Up	0.758521	positive regulation of endoplasmic reticulum unfolded protein response
GO:0050891	58	Down	0.509358	Up	0.999224	Down	0.944093	Up	0.999385	Up	0.819271	multicellular organismal water homeostasis
GO:0070371	250	Down	0.509358	Down	0.999224	Down	0.710973	Up	0.999385	Up	0.0558735	ERK1 and ERK2 cascade
GO:0048660	99	Down	0.509489	Down	0.999224	Down	0.941542	Down	0.999385	Up	0.0379197	regulation of smooth muscle cell proliferation
GO:0051017	120	Down	0.509489	Down	0.950217	Down	0.627572	Down	0.999385	Up	0.010108	actin filament bundle assembly
GO:0050671	124	Down	0.509924	Up	0.991123	Down	0.83374	Down	0.999385	Up	5.67148e-05	positive regulation of lymphocyte proliferation
GO:0042491	39	Up	0.510653	Up	0.999224	Up	0.999897	Up	0.999385	Up	0.990067	auditory receptor cell differentiation
GO:0051496	41	Down	0.511008	Down	0.770259	Down	0.963729	Down	0.999385	Up	0.146116	positive regulation of stress fiber assembly
GO:0006911	34	Down	0.511585	Up	0.999224	Down	0.737745	Down	0.999385	Up	2.96428e-05	phagocytosis, engulfment
GO:0006739	35	Up	0.513927	Up	0.223212	Up	0.554761	Up	0.999385	Down	0.721123	NADP metabolic process
GO:1903708	165	Down	0.513927	Up	0.939576	Down	0.895231	Down	0.999385	Up	0.00112047	positive regulation of hemopoiesis
GO:0020027	17	Down	0.51398	Up	0.999224	Up	0.998263	Up	0.999385	Up	0.320241	hemoglobin metabolic process
GO:0031050	26	Up	0.514143	Up	0.994193	Up	0.936651	Down	0.999385	Down	0.981235	dsRNA fragmentation
GO:0070918	26	Up	0.514143	Up	0.994193	Up	0.936651	Down	0.999385	Down	0.981235	production of small RNA involved in gene silencing by RNA
GO:0042088	39	Down	0.515511	Up	0.999224	Down	0.88428	Down	0.999385	Up	0.00385355	T-helper 1 type immune response
GO:0030193	86	Down	0.515511	Up	0.975362	Up	0.992279	Down	0.999385	Up	0.000399497	regulation of blood coagulation
GO:1900046	86	Down	0.515511	Up	0.975362	Up	0.992279	Down	0.999385	Up	0.000399497	regulation of hemostasis
GO:0045216	227	Down	0.516369	Up	0.999224	Down	0.853698	Down	0.999385	Up	0.0975761	cell-cell junction organization
GO:0006385	18	Up	0.516369	Down	0.715805	Down	0.94621	Down	0.999385	Down	0.0846363	transcription elongation from RNA polymerase III promoter
GO:0006386	18	Up	0.516369	Down	0.715805	Down	0.94621	Down	0.999385	Down	0.0846363	termination of RNA polymerase III transcription
GO:0031167	18	Up	0.516369	Up	0.999224	Down	0.990761	Up	0.999385	Down	0.232214	rRNA methylation
GO:0097502	34	Up	0.516369	Down	0.999224	Up	0.946774	Down	0.999385	Up	0.801768	mannosylation
GO:0019226	71	Down	0.517484	Down	0.939576	Down	0.866607	Up	0.999385	Up	0.255955	transmission of nerve impulse
GO:1903901	87	Down	0.517484	Up	0.999224	Down	0.642003	Up	0.999385	Up	0.241293	negative regulation of viral life cycle
GO:0031123	108	Up	0.517702	Down	0.999224	Down	0.864195	Down	0.999385	Down	0.246502	RNA 3'-end processing
GO:0034329	231	Down	0.517702	Up	0.999224	Down	0.778704	Down	0.999385	Up	0.216293	cell junction assembly
GO:0048771	150	Down	0.517702	Up	0.957107	Down	0.994005	Down	0.999385	Up	0.000968966	tissue remodeling
GO:0060192	15	Down	0.517928	Down	0.890114	Down	0.967034	Down	0.999385	Up	0.579869	negative regulation of lipase activity
GO:0016571	124	Up	0.518807	Up	0.999224	Down	0.554761	Up	0.999385	Down	0.620165	histone methylation
GO:0072087	20	Down	0.518807	Up	0.999224	Up	0.738356	Up	0.999385	Up	0.602045	renal vesicle development
GO:0002675	28	Down	0.518807	Up	0.999224	Up	0.930627	Up	0.999385	Up	0.00861688	positive regulation of acute inflammatory response
GO:0043370	34	Down	0.522635	Up	0.999224	Down	0.817577	Up	0.999385	Up	0.00541454	regulation of CD4-positive, alpha-beta T cell differentiation
GO:0060113	59	Up	0.522749	Up	0.999224	Down	0.987143	Up	0.999385	Up	0.599905	inner ear receptor cell differentiation
GO:1901983	63	Up	0.522749	Up	0.999224	Down	0.833706	Down	0.999385	Down	0.622978	regulation of protein acetylation
GO:1901533	24	Up	0.522749	Up	0.999224	Down	0.917924	Up	0.999385	Down	0.230302	negative regulation of hematopoietic progenitor cell differentiation
GO:0042254	233	Up	0.523118	Down	0.957107	Up	0.936651	Down	0.999385	Down	0.00159241	ribosome biogenesis
GO:0090153	13	Down	0.523227	Down	0.999224	Down	0.618883	Up	0.999385	Up	0.51325	regulation of sphingolipid biosynthetic process
GO:1903038	97	Down	0.523227	Up	0.999224	Down	0.898432	Down	0.999385	Up	0.00660034	negative regulation of leukocyte cell-cell adhesion
GO:0071354	26	Up	0.523227	Up	0.999224	Down	0.866607	Down	0.999385	Up	0.206914	cellular response to interleukin-6
GO:0032623	59	Down	0.523227	Down	0.999224	Down	0.792622	Down	0.999385	Up	0.000554291	interleukin-2 production
GO:1900034	76	Up	0.523227	Down	0.988819	Down	0.898432	Up	0.999385	Up	0.048327	regulation of cellular response to heat
GO:0072077	19	Down	0.523227	Down	0.999224	Up	0.758201	Up	0.999385	Up	0.723554	renal vesicle morphogenesis
GO:0010919	14	Down	0.523227	Up	0.999224	Down	0.987753	Up	0.999385	Up	0.0517776	regulation of inositol phosphate biosynthetic process
GO:0043383	12	Down	0.523227	Up	0.997245	Down	0.554761	Down	0.999385	Up	0.00148111	negative T cell selection
GO:0050772	67	Down	0.523227	Up	0.999224	Down	0.976441	Up	0.999385	Up	0.0388157	positive regulation of axonogenesis
GO:0090312	17	Up	0.523227	Up	0.83956	Up	0.939313	Up	0.999385	Up	0.93261	positive regulation of protein deacetylation
hsa04640	87	Down	0.523227	Up	0.890114	Down	0.740393	Up	0.999385	Up	8.948e-08	Hematopoietic cell lineage
GO:0061614	12	Down	0.523227	Down	0.999224	Down	0.882679	Up	0.999385	Up	0.225458	pri-miRNA transcription from RNA polymerase II promoter
GO:1902893	12	Down	0.523227	Down	0.999224	Down	0.882679	Up	0.999385	Up	0.225458	regulation of pri-miRNA transcription from RNA polymerase II promoter
GO:0060135	62	Down	0.523851	Down	0.999224	Up	0.990761	Up	0.999385	Up	0.00493339	maternal process involved in female pregnancy
GO:0050670	196	Down	0.524064	Up	0.994193	Down	0.891023	Down	0.999385	Up	4.25913e-05	regulation of lymphocyte proliferation
GO:0040029	259	Up	0.525165	Down	0.999224	Down	0.967752	Down	0.999385	Up	0.914668	regulation of gene expression, epigenetic
GO:0010390	23	Up	0.525914	Down	0.999224	Down	0.936651	Down	0.999385	Up	0.900031	histone monoubiquitination
GO:0051250	124	Down	0.525914	Up	0.999224	Down	0.92034	Down	0.999385	Up	0.00020405	negative regulation of lymphocyte activation
GO:0009206	51	Up	0.526274	Down	0.999224	Up	0.618883	Up	0.999385	Down	0.120931	purine ribonucleoside triphosphate biosynthetic process
GO:0051937	60	Down	0.526274	Up	0.999224	Up	0.94734	Up	0.999385	Up	0.435434	catecholamine transport
GO:0009070	15	Up	0.526274	Up	0.997245	Up	0.870079	Down	0.999385	Down	0.219258	serine family amino acid biosynthetic process
GO:0043981	15	Up	0.526274	Up	0.999224	Down	0.93879	Down	0.999385	Down	0.25789	histone H4-K5 acetylation
GO:0043982	15	Up	0.526274	Up	0.999224	Down	0.93879	Down	0.999385	Down	0.25789	histone H4-K8 acetylation
GO:0018022	106	Up	0.526274	Down	0.999224	Down	0.580882	Up	0.999385	Down	0.945265	peptidyl-lysine methylation
GO:0045540	14	Up	0.527521	Up	0.952231	Up	0.976441	Up	0.999385	Down	0.535898	regulation of cholesterol biosynthetic process
GO:0032652	58	Down	0.527521	Up	0.999224	Down	0.618883	Up	0.999385	Up	0.000536719	regulation of interleukin-1 production
GO:0002367	71	Down	0.527521	Up	0.999224	Up	0.967034	Up	0.999385	Up	0.00180887	cytokine production involved in immune response
GO:0032732	36	Down	0.527521	Down	0.999224	Down	0.917924	Up	0.999385	Up	0.000292449	positive regulation of interleukin-1 production
GO:0002263	209	Down	0.527521	Up	0.999224	Down	0.898432	Up	0.999385	Up	1.2707e-05	cell activation involved in immune response
GO:0043038	49	Up	0.527521	Up	0.997245	Up	0.83374	Up	0.999385	Down	0.705726	amino acid activation
GO:0043039	49	Up	0.527521	Up	0.997245	Up	0.83374	Up	0.999385	Down	0.705726	tRNA aminoacylation
GO:2000479	13	Up	0.527521	Up	0.999224	Up	0.994998	Down	0.999385	Down	0.983201	regulation of cAMP-dependent protein kinase activity
GO:0032740	13	Down	0.527521	Up	0.999224	Up	0.990761	Up	0.999385	Up	0.0526145	positive regulation of interleukin-17 production
GO:0048670	19	Down	0.527521	Up	0.999224	Down	0.996296	Up	0.999385	Up	0.772607	regulation of collateral sprouting
GO:0035112	11	Up	0.527921	Up	0.999224	Down	0.967034	Up	0.999385	Up	0.926299	genitalia morphogenesis
GO:0042130	54	Down	0.527921	Up	0.999224	Down	0.990938	Down	0.999385	Up	0.0138809	negative regulation of T cell proliferation
GO:0002429	313	Down	0.528648	Up	0.999224	Down	0.565717	Down	0.999385	Up	8.50912e-07	immune response-activating cell surface receptor signaling pathway
GO:0016441	48	Up	0.53276	Up	0.999224	Up	0.94734	Down	0.999385	Up	0.952359	posttranscriptional gene silencing
GO:0035194	48	Up	0.53276	Up	0.999224	Up	0.94734	Down	0.999385	Up	0.952359	posttranscriptional gene silencing by RNA
GO:0030520	45	Up	0.533691	Down	0.999224	Down	0.96765	Up	0.999385	Up	0.602915	intracellular estrogen receptor signaling pathway
GO:1901659	125	Up	0.533691	Up	0.999224	Up	0.565717	Up	0.999385	Down	0.38069	glycosyl compound biosynthetic process
GO:0045582	72	Down	0.533691	Up	0.92648	Down	0.808104	Up	0.999385	Up	1.78992e-05	positive regulation of T cell differentiation
GO:0008593	68	Up	0.534459	Up	0.999224	Down	0.727911	Down	0.999385	Down	0.767471	regulation of Notch signaling pathway
GO:0006639	158	Up	0.534459	Up	0.50341	Up	0.9495	Up	0.999385	Down	0.288399	acylglycerol metabolic process
GO:0032633	35	Down	0.534558	Up	0.999224	Down	0.810688	Up	0.999385	Up	0.00047285	interleukin-4 production
GO:0050920	181	Down	0.534558	Up	0.991684	Down	0.819088	Down	0.999385	Up	0.000844847	regulation of chemotaxis
GO:0070663	205	Down	0.534558	Up	0.957107	Down	0.895231	Down	0.999385	Up	3.06796e-05	regulation of leukocyte proliferation
hsa04810	213	Down	0.534558	Down	0.999224	Down	0.933757	Up	0.999385	Up	0.000168374	Regulation of actin cytoskeleton
GO:0006641	149	Up	0.534943	Up	0.554046	Up	0.958134	Up	0.999385	Down	0.344153	triglyceride metabolic process
GO:0032612	69	Down	0.534943	Up	0.999224	Down	0.666869	Up	0.999385	Up	5.98452e-05	interleukin-1 production
GO:0061157	14	Up	0.534943	Up	0.999224	Down	0.917924	Down	0.999385	Up	0.947258	mRNA destabilization
GO:0019233	106	Down	0.534943	Up	0.999224	Up	0.930684	Up	0.999385	Up	0.174097	sensory perception of pain
GO:0045191	24	Up	0.536975	Up	0.952231	Up	0.936651	Up	0.999385	Up	0.856271	regulation of isotype switching
GO:0032946	126	Down	0.536975	Up	0.987747	Down	0.824124	Down	0.999385	Up	3.69424e-05	positive regulation of mononuclear cell proliferation
GO:0007586	168	Down	0.536975	Down	0.957107	Up	0.724763	Up	0.999385	Up	0.950064	digestion
GO:0009066	49	Up	0.537136	Up	0.999224	Up	0.898432	Up	0.999385	Down	0.160819	aspartate family amino acid metabolic process
GO:0032651	48	Down	0.537725	Up	0.999224	Down	0.689075	Down	0.999385	Up	0.00604683	regulation of interleukin-1 beta production
GO:0022600	94	Down	0.537725	Down	0.994193	Up	0.874756	Up	0.999385	Down	0.880067	digestive system process
GO:0070374	172	Down	0.537851	Down	0.999224	Down	0.815178	Up	0.999385	Up	0.0441205	positive regulation of ERK1 and ERK2 cascade
GO:0032793	15	Down	0.537851	Down	0.999224	Down	0.618883	Down	0.999385	Up	0.900352	positive regulation of CREB transcription factor activity
GO:0034332	120	Down	0.538121	Down	0.999224	Down	0.963729	Down	0.999385	Up	0.223984	adherens junction organization
GO:0060143	24	Down	0.538121	Up	0.684414	Up	0.941542	Up	0.999385	Up	0.567991	positive regulation of syncytium formation by plasma membrane fusion
GO:0042472	102	Up	0.538407	Up	0.999224	Up	0.963729	Down	0.999385	Up	0.694974	inner ear morphogenesis
GO:0042073	29	Up	0.538975	Down	0.200499	Down	0.973036	Up	0.999385	Up	0.820835	intraciliary transport
GO:0098840	29	Up	0.538975	Down	0.200499	Down	0.973036	Up	0.999385	Up	0.820835	protein transport along microtubule
GO:0042559	16	Up	0.539103	Up	0.999224	Up	0.627572	Up	0.999385	Down	0.568565	pteridine-containing compound biosynthetic process
GO:0002717	21	Down	0.539379	Down	0.999224	Down	0.990761	Up	0.999385	Up	0.248395	positive regulation of natural killer cell mediated immunity
GO:0045055	170	Down	0.539379	Up	0.999224	Down	0.905046	Up	0.999385	Up	0.00187259	regulated exocytosis
GO:0045722	13	Up	0.539379	Up	0.965134	Up	0.917924	Up	0.999385	Down	0.458328	positive regulation of gluconeogenesis
GO:0007512	15	Up	0.539379	Down	0.999224	Down	0.952376	Down	0.999385	Up	0.895103	adult heart development
GO:2000179	43	Down	0.540909	Down	0.999224	Down	0.902213	Down	0.999385	Up	0.641374	positive regulation of neural precursor cell proliferation
GO:0035196	25	Up	0.540909	Up	0.997245	Up	0.966318	Down	0.999385	Down	0.985991	production of miRNAs involved in gene silencing by miRNA
GO:0043967	64	Up	0.540909	Up	0.999224	Down	0.970973	Down	0.999385	Up	0.565178	histone H4 acetylation
GO:0035195	44	Up	0.540909	Up	0.999224	Down	0.995632	Down	0.999385	Down	0.953616	gene silencing by miRNA
GO:0045580	112	Down	0.540909	Up	0.957107	Down	0.895231	Up	0.999385	Up	0.00201212	regulation of T cell differentiation
GO:0032944	198	Down	0.540909	Up	0.991684	Down	0.88428	Down	0.999385	Up	3.21011e-05	regulation of mononuclear cell proliferation
GO:0032211	12	Up	0.540909	Down	0.999224	Down	0.619092	Down	0.999385	Down	0.729115	negative regulation of telomere maintenance via telomerase
GO:0006488	74	Up	0.540909	Up	0.999224	Up	0.895231	Down	0.999385	Up	0.669157	dolichol-linked oligosaccharide biosynthetic process
GO:0006490	74	Up	0.540909	Up	0.999224	Up	0.895231	Down	0.999385	Up	0.669157	oligosaccharide-lipid intermediate biosynthetic process
GO:0002724	20	Down	0.540909	Up	0.999224	Down	0.963729	Up	0.999385	Up	0.0640415	regulation of T cell cytokine production
GO:0009163	123	Up	0.540977	Up	0.999224	Up	0.565717	Up	0.999385	Down	0.348655	nucleoside biosynthetic process
GO:0035315	45	Up	0.542277	Up	0.999224	Up	0.999462	Up	0.999385	Down	0.896315	hair cell differentiation
GO:0045494	40	Up	0.542277	Down	0.999224	Down	0.873596	Down	0.999385	Down	0.758521	photoreceptor cell maintenance
GO:0006284	50	Up	0.542277	Down	0.794307	Down	0.928145	Down	0.999977	Down	0.258617	base-excision repair
GO:0043931	17	Down	0.542277	Up	0.999224	Up	0.902213	Down	0.999385	Up	0.0240448	ossification involved in bone maturation
GO:0060977	10	Up	0.542277	Up	0.957107	Down	0.930684	Up	0.999385	Down	0.741702	coronary vasculature morphogenesis
GO:0031063	23	Up	0.542841	Up	0.184037	Down	0.917924	Up	0.999385	Down	0.948523	regulation of histone deacetylation
GO:0006638	159	Up	0.543294	Up	0.50341	Up	0.952376	Up	0.999385	Down	0.334146	neutral lipid metabolic process
GO:0042993	50	Down	0.543294	Down	0.997245	Down	0.94734	Down	0.999385	Up	0.282775	positive regulation of transcription factor import into nucleus
GO:0032611	59	Down	0.544206	Up	0.999224	Down	0.738356	Up	0.999385	Up	0.000188113	interleukin-1 beta production
GO:0090174	99	Up	0.544206	Up	0.999224	Down	0.598555	Up	0.999385	Up	0.955129	organelle membrane fusion
GO:0060628	13	Up	0.544234	Up	0.937832	Up	0.662469	Down	0.999385	Down	0.981235	regulation of ER to Golgi vesicle-mediated transport
GO:0016447	43	Up	0.544234	Up	0.999224	Up	0.923776	Up	0.999385	Up	0.807769	somatic recombination of immunoglobulin gene segments
GO:0035574	16	Up	0.548856	Up	0.999224	Down	0.933488	Up	0.999385	Down	0.262369	histone H4-K20 demethylation
GO:0000098	13	Up	0.548856	Up	0.957107	Up	0.575807	Up	0.999385	Down	0.0336018	sulfur amino acid catabolic process
GO:0042104	27	Down	0.548856	Up	0.999224	Up	0.833706	Up	0.999385	Up	0.438749	positive regulation of activated T cell proliferation
GO:0006067	14	Up	0.548856	Up	0.365943	Up	0.963729	Up	0.999385	Down	0.0105022	ethanol metabolic process
GO:0010998	12	Down	0.548856	Down	0.999224	Down	0.90878	Down	0.999385	Up	0.912034	regulation of translational initiation by eIF2 alpha phosphorylation
GO:0009145	52	Up	0.54898	Down	0.999224	Up	0.619867	Up	0.999385	Down	0.103279	purine nucleoside triphosphate biosynthetic process
GO:0045123	44	Down	0.55038	Up	0.999224	Down	0.630567	Down	0.999385	Up	1.33679e-05	cellular extravasation
GO:0032332	20	Down	0.550823	Down	0.957107	Down	0.754503	Down	0.999385	Down	0.723554	positive regulation of chondrocyte differentiation
GO:1903557	58	Down	0.550929	Up	0.999224	Down	0.898432	Up	0.999385	Up	9.89788e-07	positive regulation of tumor necrosis factor superfamily cytokine production
GO:0071359	42	Up	0.553158	Up	0.999224	Up	0.990761	Up	0.999385	Up	0.518793	cellular response to dsRNA
GO:0000076	15	Down	0.553158	Down	0.770259	Up	0.895231	Down	0.999385	Down	0.680552	DNA replication checkpoint
GO:0046637	48	Down	0.553166	Up	0.999224	Down	0.804351	Up	0.999385	Up	0.00134485	regulation of alpha-beta T cell differentiation
GO:0006298	32	Up	0.55337	Down	0.999224	Down	0.866607	Down	0.999385	Down	0.253688	mismatch repair
GO:0010561	10	Up	0.553652	Up	0.999224	Down	0.938969	Down	0.999385	Down	0.88287	negative regulation of glycoprotein biosynthetic process
GO:1904888	55	Up	0.553652	Up	0.957107	Down	0.997412	Down	0.999385	Up	0.853186	cranial skeletal system development
GO:0048255	32	Down	0.553652	Up	0.994193	Up	0.804727	Down	0.999385	Down	0.884251	mRNA stabilization
GO:0002706	110	Down	0.553652	Up	0.999224	Down	0.94734	Up	0.999385	Up	0.000204846	regulation of lymphocyte mediated immunity
GO:0042471	121	Up	0.553652	Up	0.999224	Up	0.967044	Down	0.999385	Up	0.796586	ear morphogenesis
hsa04260	73	Up	0.554122	Up	0.991123	Up	0.810848	Up	0.999385	Down	0.0414072	Cardiac muscle contraction
GO:0006694	153	Up	0.555298	Up	0.770259	Up	0.747296	Up	0.999385	Down	0.568545	steroid biosynthetic process
GO:0046040	13	Up	0.556241	Down	0.999224	Up	0.845687	Up	0.999385	Up	0.89154	IMP metabolic process
GO:0071826	206	Up	0.556241	Down	0.999224	Up	0.963729	Down	0.999385	Down	0.0185478	ribonucleoprotein complex subunit organization
GO:0006107	11	Up	0.556241	Up	0.956687	Up	0.933488	Up	0.999385	Down	0.000891198	oxaloacetate metabolic process
GO:0043401	176	Up	0.557095	Up	0.999224	Up	0.941542	Up	0.999385	Up	0.833496	steroid hormone mediated signaling pathway
GO:0032308	12	Down	0.557095	Down	0.754579	Up	0.662469	Up	0.999385	Up	0.0183458	positive regulation of prostaglandin secretion
GO:0060271	223	Up	0.557095	Down	0.908242	Down	0.917924	Up	0.999385	Up	0.585263	cilium morphogenesis
GO:0051249	378	Down	0.557571	Up	0.993075	Down	0.804254	Down	0.999385	Up	8.12419e-06	regulation of lymphocyte activation
GO:0031297	21	Up	0.557813	Down	0.999224	Up	0.94734	Up	0.999385	Up	0.853954	replication fork processing
GO:0002281	10	Down	0.559228	Down	0.836948	Down	0.652085	Down	0.999385	Up	0.0120884	macrophage activation involved in immune response
GO:0045010	43	Down	0.559842	Up	0.999224	Up	0.932389	Down	0.999385	Up	0.0170241	actin nucleation
GO:0002579	15	Down	0.56128	Up	0.999224	Down	0.554761	Down	0.999385	Up	0.049723	positive regulation of antigen processing and presentation
GO:0051593	13	Down	0.56128	Up	0.999224	Up	0.917774	Up	0.999385	Up	0.809599	response to folic acid
GO:0006568	13	Up	0.56128	Up	0.999224	Down	0.963729	Up	0.999385	Down	0.857815	tryptophan metabolic process
GO:0051882	22	Down	0.564629	Down	0.999224	Up	0.740274	Up	0.999385	Up	0.47395	mitochondrial depolarization
GO:0042181	33	Up	0.564703	Up	0.999224	Up	0.873596	Up	0.999385	Down	0.09693	ketone biosynthetic process
GO:1902230	27	Up	0.564703	Down	0.999224	Down	0.967044	Up	0.999385	Up	0.519291	negative regulation of intrinsic apoptotic signaling pathway in response to DNA damage
GO:0015816	9	Down	0.566043	Down	0.833851	Down	0.936651	Up	0.999385	Up	0.325932	glycine transport
GO:0002718	58	Down	0.566784	Up	0.999224	Up	0.976441	Up	0.999385	Up	0.00388607	regulation of cytokine production involved in immune response
GO:0042573	22	Down	0.566784	Up	0.537372	Up	0.990761	Up	0.999385	Up	0.801768	retinoic acid metabolic process
GO:1903555	103	Down	0.566784	Up	0.757967	Down	0.917924	Down	0.999385	Up	0.000137155	regulation of tumor necrosis factor superfamily cytokine production
GO:0003401	34	Up	0.566784	Down	0.999224	Down	0.963729	Up	0.999385	Up	0.745136	axis elongation
GO:0050779	16	Up	0.566784	Up	0.999224	Down	0.967044	Down	0.999385	Up	0.983201	RNA destabilization
GO:0017148	132	Up	0.568607	Up	0.999224	Down	0.917774	Down	0.999385	Down	0.774186	negative regulation of translation
GO:0098581	25	Down	0.569555	Up	0.999224	Up	0.931262	Up	0.999385	Up	9.68152e-06	detection of external biotic stimulus
GO:0061041	128	Down	0.570247	Up	0.999224	Up	0.984172	Down	0.999385	Up	0.00042566	regulation of wound healing
GO:2000826	26	Up	0.570247	Down	0.999224	Down	0.825291	Down	0.999385	Down	0.355183	regulation of heart morphogenesis
GO:0043489	33	Down	0.571936	Up	0.999224	Up	0.837423	Down	0.999385	Down	0.894096	RNA stabilization
GO:0050710	44	Down	0.573401	Up	0.999224	Down	0.852165	Up	0.999385	Up	0.0815373	negative regulation of cytokine secretion
GO:0006364	155	Up	0.573711	Down	0.939576	Up	0.947801	Down	0.999385	Down	0.00364547	rRNA processing
GO:0009312	13	Down	0.574473	Down	0.999224	Up	0.965758	Down	0.999385	Up	0.551914	oligosaccharide biosynthetic process
GO:0050818	90	Down	0.575345	Up	0.965134	Up	0.967034	Down	0.999385	Up	0.000429503	regulation of coagulation
GO:0007015	316	Down	0.575345	Down	0.999224	Down	0.602737	Down	0.999385	Up	0.0141333	actin filament organization
GO:0016266	58	Down	0.576683	Down	0.867527	Down	0.916902	Down	0.999385	Up	0.0678472	O-glycan processing
GO:0045773	36	Down	0.576957	Up	0.868568	Up	0.932389	Down	0.999385	Up	0.0897486	positive regulation of axon extension
hsa04120	135	Up	0.580458	Down	0.999224	Up	0.984172	Down	0.999385	Up	0.480042	Ubiquitin mediated proteolysis
GO:0043542	152	Down	0.581911	Up	0.999224	Down	0.724763	Down	0.999385	Up	0.253123	endothelial cell migration
GO:0032305	17	Down	0.581912	Down	0.717786	Up	0.817577	Up	0.999385	Up	0.128476	positive regulation of icosanoid secretion
hsa00970	41	Up	0.581912	Up	0.895203	Up	0.762891	Up	0.999385	Down	0.907806	Aminoacyl-tRNA biosynthesis
GO:0006978	15	Down	0.581912	Down	0.999224	Down	0.900369	Up	0.999385	Up	0.787151	DNA damage response, signal transduction by p53 class mediator resulting in transcription of p21 class mediator
GO:0051973	28	Up	0.582217	Down	0.999224	Up	0.927288	Up	0.999385	Up	0.683297	positive regulation of telomerase activity
GO:0034249	138	Up	0.584259	Up	0.999224	Down	0.898432	Down	0.999385	Down	0.728286	negative regulation of cellular amide metabolic process
GO:0032968	14	Up	0.586123	Down	0.988819	Up	0.898432	Up	0.999385	Up	0.992341	positive regulation of transcription elongation from RNA polymerase II promoter
GO:0070828	13	Down	0.586123	Up	0.999224	Up	0.918134	Down	0.999385	Down	0.952004	heterochromatin organization
GO:0043901	154	Down	0.586123	Down	0.999224	Down	0.866607	Up	0.999385	Up	0.0789658	negative regulation of multi-organism process
GO:1902229	35	Up	0.586123	Down	0.999224	Down	0.932389	Up	0.999385	Up	0.773302	regulation of intrinsic apoptotic signaling pathway in response to DNA damage
GO:1904030	89	Up	0.586885	Up	0.999224	Down	0.873596	Down	0.999385	Down	0.991182	negative regulation of cyclin-dependent protein kinase activity
GO:0050727	286	Down	0.587653	Up	0.999224	Down	0.967044	Down	0.999385	Up	0.000292449	regulation of inflammatory response
GO:0015074	12	Up	0.588142	Down	0.836948	Down	0.804727	Up	0.999385	Down	0.55493	DNA integration
GO:0002460	216	Down	0.588142	Up	0.846747	Down	0.852165	Down	0.999385	Up	7.5354e-06	adaptive immune response based on somatic recombination of immune receptors built from immunoglobulin superfamily domains
GO:0031334	198	Down	0.588142	Up	0.999224	Down	0.873596	Down	0.999385	Up	0.0519901	positive regulation of protein complex assembly
GO:0051289	61	Up	0.588142	Up	0.997245	Up	0.695598	Up	0.999385	Down	0.25789	protein homotetramerization
GO:0006626	156	Up	0.588142	Up	0.999224	Up	0.964231	Down	0.999385	Down	0.0348023	protein targeting to mitochondrion
GO:0046348	11	Down	0.588142	Up	0.999224	Down	0.801693	Up	0.999385	Up	0.0572921	amino sugar catabolic process
GO:0002347	15	Down	0.588142	Up	0.999224	Down	0.947801	Down	0.999385	Up	0.851929	response to tumor cell
GO:0060251	21	Down	0.588341	Up	0.997811	Down	0.90283	Down	0.999385	Up	0.622978	regulation of glial cell proliferation
GO:0002833	38	Down	0.588535	Down	0.950217	Down	0.896908	Down	0.999385	Up	0.00535791	positive regulation of response to biotic stimulus
GO:0016072	161	Up	0.589346	Down	0.952231	Up	0.933488	Down	0.999385	Down	0.00467716	rRNA metabolic process
GO:0048488	26	Down	0.590054	Up	0.988819	Up	0.917774	Down	0.999385	Up	0.0572351	synaptic vesicle endocytosis
GO:0051131	15	Up	0.591259	Up	0.83314	Up	0.898432	Down	0.999385	Down	0.619181	chaperone-mediated protein complex assembly
GO:0007398	23	Down	0.591618	Up	0.991123	Down	0.920064	Down	0.999385	Up	0.782332	ectoderm development
GO:0070230	21	Down	0.591618	Up	0.999224	Down	0.828962	Up	0.999385	Up	0.0586673	positive regulation of lymphocyte apoptotic process
GO:0033622	16	Down	0.59196	Up	0.999224	Up	0.890883	Up	0.999385	Up	0.329431	integrin activation
GO:0009142	69	Up	0.59196	Down	0.999224	Up	0.618883	Up	0.999385	Down	0.193508	nucleoside triphosphate biosynthetic process
GO:0006940	63	Down	0.595867	Up	0.999224	Up	0.891023	Down	0.999385	Up	0.335824	regulation of smooth muscle contraction
GO:0042107	112	Down	0.595867	Up	0.999224	Down	0.789056	Down	0.999385	Up	0.000108671	cytokine metabolic process
GO:2000095	12	Up	0.597266	Down	0.999224	Down	0.810848	Down	0.999385	Up	0.326849	regulation of Wnt signaling pathway, planar cell polarity pathway
GO:0045766	121	Down	0.597266	Up	0.609423	Up	0.992696	Down	0.999385	Up	0.0705094	positive regulation of angiogenesis
GO:0031056	127	Up	0.597266	Up	0.999224	Down	0.696631	Down	0.999385	Down	0.970215	regulation of histone modification
GO:1904814	14	Up	0.597266	Up	0.999224	Down	0.859009	Down	0.999385	Up	0.694496	regulation of protein localization to chromosome, telomeric region
GO:0002040	66	Down	0.597266	Down	0.999224	Down	0.779159	Down	0.999385	Up	0.840176	sprouting angiogenesis
GO:0051125	27	Down	0.597266	Down	0.999224	Up	0.967034	Down	0.999385	Up	0.0776685	regulation of actin nucleation
GO:0031641	34	Down	0.597658	Down	0.950217	Up	0.867645	Down	0.999385	Up	0.563368	regulation of myelination
GO:0022617	132	Down	0.599325	Up	0.528388	Up	0.721533	Down	0.999385	Up	2.16361e-05	extracellular matrix disassembly
GO:0045682	63	Down	0.599856	Down	0.999224	Down	0.891023	Up	0.999385	Up	0.140918	regulation of epidermis development
GO:0048246	26	Down	0.601325	Down	0.999224	Down	0.941542	Up	0.999385	Up	0.00227139	macrophage chemotaxis
GO:0045932	26	Down	0.601325	Down	0.999224	Up	0.938969	Down	0.999385	Up	0.284272	negative regulation of muscle contraction
GO:0007368	119	Up	0.601325	Up	0.999224	Down	0.873128	Down	0.999385	Up	0.801081	determination of left/right symmetry
GO:0045581	32	Down	0.601325	Up	0.98396	Down	0.867645	Up	0.999385	Up	0.752076	negative regulation of T cell differentiation
GO:0048708	65	Down	0.601325	Up	0.999224	Down	0.956864	Down	0.999385	Up	0.332556	astrocyte differentiation
GO:0072661	23	Down	0.601325	Up	0.957107	Down	0.943225	Down	0.999385	Up	0.25789	protein targeting to plasma membrane
GO:0042490	65	Up	0.601325	Up	0.999224	Down	0.996296	Up	0.999385	Up	0.856167	mechanoreceptor differentiation
GO:0008203	123	Up	0.601325	Up	0.109115	Up	0.898432	Down	0.999385	Down	0.775754	cholesterol metabolic process
GO:0021936	11	Down	0.601579	Up	0.999224	Up	0.930684	Down	0.999385	Up	0.908868	regulation of cerebellar granule cell precursor proliferation
GO:0009755	214	Up	0.601579	Down	0.999224	Up	0.932389	Up	0.999385	Up	0.921517	hormone-mediated signaling pathway
GO:0006768	14	Up	0.601579	Up	0.141158	Up	0.616861	Up	0.999385	Down	0.196659	biotin metabolic process
GO:1902106	83	Down	0.601579	Up	0.841436	Up	0.998263	Up	0.999385	Up	0.0120884	negative regulation of leukocyte differentiation
GO:0003272	14	Up	0.601754	Up	0.999224	Down	0.936651	Up	0.999385	Up	0.93898	endocardial cushion formation
GO:0048659	103	Down	0.601769	Down	0.999224	Down	0.932389	Down	0.999385	Up	0.0629676	smooth muscle cell proliferation
GO:0051053	110	Up	0.60375	Up	0.999224	Down	0.980393	Up	0.999385	Up	0.928746	negative regulation of DNA metabolic process
GO:0045933	41	Down	0.60375	Up	0.999224	Down	0.994005	Up	0.999385	Up	0.527213	positive regulation of muscle contraction
GO:0045785	378	Down	0.606372	Up	0.999224	Down	0.821384	Up	0.999385	Up	1.00983e-05	positive regulation of cell adhesion
GO:2001222	30	Down	0.606967	Down	0.820758	Up	0.990938	Up	0.999385	Up	0.0618141	regulation of neuron migration
GO:0002739	12	Down	0.607296	Down	0.908242	Down	0.873596	Down	0.999385	Up	0.760433	regulation of cytokine secretion involved in immune response
GO:1903034	403	Down	0.607296	Up	0.999224	Down	0.99892	Down	0.999385	Up	0.000159031	regulation of response to wounding
GO:0061548	14	Up	0.607296	Up	0.999224	Down	0.873596	Up	0.999385	Down	0.853186	ganglion development
GO:0035058	26	Up	0.607296	Down	0.997811	Down	0.721533	Up	0.999385	Up	0.75697	nonmotile primary cilium assembly
GO:0019054	54	Up	0.607296	Down	0.952231	Down	0.849429	Down	0.999385	Up	0.127309	modulation by virus of host process
GO:0032225	18	Down	0.607618	Up	0.999224	Up	0.675586	Down	0.999385	Up	0.652226	regulation of synaptic transmission, dopaminergic
GO:0010742	31	Up	0.607618	Up	0.884301	Down	0.87757	Up	0.999385	Up	0.961245	macrophage derived foam cell differentiation
GO:0090077	31	Up	0.607618	Up	0.884301	Down	0.87757	Up	0.999385	Up	0.961245	foam cell differentiation
GO:0010662	24	Up	0.607618	Down	0.999224	Down	0.992279	Up	0.999385	Up	0.617934	regulation of striated muscle cell apoptotic process
GO:0010658	28	Up	0.608397	Down	0.987747	Down	0.941542	Up	0.999385	Up	0.330759	striated muscle cell apoptotic process
GO:0010501	44	Up	0.609085	Down	0.999224	Down	0.727911	Down	0.999385	Down	0.684053	RNA secondary structure unwinding
GO:0030038	78	Down	0.609337	Down	0.957107	Down	0.748683	Down	0.999385	Up	0.0875895	contractile actin filament bundle assembly
GO:0043149	78	Down	0.609337	Down	0.957107	Down	0.748683	Down	0.999385	Up	0.0875895	stress fiber assembly
GO:0051788	16	Up	0.609704	Up	0.176073	Up	0.554761	Down	0.999385	Down	0.142539	response to misfolded protein
GO:0050798	44	Down	0.609704	Up	0.952231	Up	0.976441	Down	0.999385	Up	0.0582776	activated T cell proliferation
GO:0035967	138	Up	0.609704	Up	0.890114	Up	0.967044	Down	0.999385	Up	0.357482	cellular response to topologically incorrect protein
GO:0048668	23	Down	0.610036	Up	0.999224	Down	0.967034	Up	0.999977	Up	0.713436	collateral sprouting
GO:0035269	16	Up	0.610036	Down	0.999224	Down	0.917924	Down	0.999385	Down	0.948797	protein O-linked mannosylation
GO:0006909	211	Down	0.610036	Up	0.999224	Down	0.804727	Down	0.999385	Up	2.76441e-08	phagocytosis
GO:0002526	139	Down	0.610036	Up	0.997245	Up	0.747606	Up	0.999385	Up	0.000739109	acute inflammatory response
GO:0002286	88	Down	0.610036	Up	0.999224	Down	0.640501	Up	0.999385	Up	0.00665445	T cell activation involved in immune response
GO:0046777	228	Down	0.610036	Down	0.999224	Down	0.804727	Down	0.999385	Up	0.163758	protein autophosphorylation
GO:0035587	31	Down	0.610036	Up	0.952231	Down	0.936651	Up	0.999385	Up	0.00507445	purinergic receptor signaling pathway
GO:0033044	283	Up	0.610036	Up	0.999224	Down	0.873596	Down	0.999385	Up	0.992313	regulation of chromosome organization
GO:0046631	113	Down	0.610581	Up	0.999224	Down	0.55966	Up	0.999385	Up	0.000575112	alpha-beta T cell activation
GO:0071402	13	Down	0.610581	Up	0.999224	Down	0.898432	Up	0.999385	Up	0.00122392	cellular response to lipoprotein particle stimulus
GO:0030168	256	Down	0.61103	Up	0.933128	Down	0.895231	Down	0.999385	Up	8.95995e-05	platelet activation
GO:0038084	24	Down	0.61103	Up	0.895203	Up	0.724763	Down	0.999385	Up	0.857741	vascular endothelial growth factor signaling pathway
hsa04710	22	Up	0.61103	Up	0.999224	Down	0.850692	Down	0.999385	Down	0.613101	Circadian rhythm
GO:0050730	216	Down	0.611353	Up	0.999224	Down	0.863339	Down	0.999385	Up	0.0343425	regulation of peptidyl-tyrosine phosphorylation
GO:0034698	29	Down	0.612147	Down	0.999224	Up	0.975596	Down	0.999385	Up	0.823832	response to gonadotropin
GO:0046323	73	Up	0.612147	Up	0.999224	Up	0.921753	Up	0.999385	Up	0.6757	glucose import
GO:0034976	254	Up	0.612147	Up	0.994497	Down	0.938969	Down	0.999385	Up	0.471782	response to endoplasmic reticulum stress
GO:0006997	129	Up	0.613445	Down	0.999224	Down	0.666022	Down	0.999385	Up	0.178089	nucleus organization
GO:0010565	175	Up	0.613618	Up	0.957107	Up	0.817234	Up	0.999385	Down	0.635798	regulation of cellular ketone metabolic process
GO:0034121	42	Down	0.614011	Down	0.976285	Down	0.930684	Up	0.999385	Up	0.0264735	regulation of toll-like receptor signaling pathway
hsa05322	136	Down	0.615394	Up	0.794307	Up	0.967752	Down	0.999385	Up	0.00927773	Systemic lupus erythematosus
GO:0002449	214	Down	0.616515	Up	0.939576	Down	0.914773	Up	0.999385	Up	9.40257e-06	lymphocyte mediated immunity
GO:0070307	14	Up	0.616515	Down	0.999224	Down	0.740274	Up	0.999385	Up	0.873695	lens fiber cell development
GO:0045765	211	Down	0.616515	Up	0.957107	Down	0.917924	Down	0.999385	Up	0.0681423	regulation of angiogenesis
GO:2000108	29	Down	0.616515	Up	0.999224	Down	0.675913	Down	0.999385	Up	0.0245305	positive regulation of leukocyte apoptotic process
GO:0010743	28	Up	0.616515	Up	0.952231	Down	0.808104	Up	0.999385	Down	0.947234	regulation of macrophage derived foam cell differentiation
hsa05144	51	Down	0.616515	Up	0.699762	Down	0.999897	Up	0.999385	Up	0.000303284	Malaria
GO:0045980	66	Down	0.616515	Up	0.999224	Up	0.967044	Up	0.999385	Up	0.530653	negative regulation of nucleotide metabolic process
GO:0034315	15	Down	0.616515	Up	0.999224	Up	0.902213	Down	0.999385	Up	0.148711	regulation of Arp2/3 complex-mediated actin nucleation
GO:0010591	27	Down	0.616515	Up	0.999224	Down	0.554761	Down	0.999385	Up	0.331113	regulation of lamellipodium assembly
GO:0070741	30	Up	0.616515	Up	0.999224	Down	0.932389	Down	0.999385	Up	0.153341	response to interleukin-6
GO:0045616	27	Down	0.616515	Down	0.999224	Down	0.990761	Up	0.999385	Up	0.70903	regulation of keratinocyte differentiation
GO:0071071	13	Up	0.616515	Up	0.997245	Down	0.825291	Down	0.999385	Down	0.827577	regulation of phospholipid biosynthetic process
GO:0060046	15	Up	0.616515	Up	0.999224	Down	0.892574	Down	0.999385	Down	0.773284	regulation of acrosome reaction
GO:0032958	19	Down	0.616515	Up	0.999224	Down	0.997521	Down	0.999385	Up	0.154007	inositol phosphate biosynthetic process
GO:0042180	241	Up	0.616515	Up	0.952231	Up	0.754882	Up	0.999385	Down	0.518497	cellular ketone metabolic process
GO:0042533	19	Down	0.616515	Up	0.950217	Down	0.967034	Down	0.999385	Up	0.0462188	tumor necrosis factor biosynthetic process
GO:0042534	19	Down	0.616515	Up	0.950217	Down	0.967034	Down	0.999385	Up	0.0462188	regulation of tumor necrosis factor biosynthetic process
GO:0015824	9	Down	0.616515	Down	0.993075	Down	0.967044	Down	0.999385	Up	0.507266	proline transport
GO:0002204	38	Up	0.616515	Up	0.988819	Up	0.87757	Up	0.999385	Up	0.761092	somatic recombination of immunoglobulin genes involved in immune response
GO:0002208	38	Up	0.616515	Up	0.988819	Up	0.87757	Up	0.999385	Up	0.761092	somatic diversification of immunoglobulins involved in immune response
GO:0045190	38	Up	0.616515	Up	0.988819	Up	0.87757	Up	0.999385	Up	0.761092	isotype switching
GO:0003007	225	Up	0.616515	Up	0.999224	Down	0.734912	Down	0.999385	Up	0.93261	heart morphogenesis
GO:0019216	289	Up	0.616515	Up	0.957107	Up	0.971836	Up	0.999385	Down	0.860209	regulation of lipid metabolic process
GO:0006837	17	Down	0.616515	Up	0.878322	Down	0.936651	Up	0.999385	Up	0.184071	serotonin transport
GO:0035966	177	Up	0.618316	Up	0.973349	Up	0.964534	Down	0.999385	Up	0.19513	response to topologically incorrect protein
GO:0007616	29	Down	0.619318	Down	0.999224	Up	0.917924	Down	0.999385	Up	0.843601	long-term memory
GO:0010632	165	Down	0.621118	Up	0.999224	Down	0.843998	Down	0.999385	Up	0.238047	regulation of epithelial cell migration
GO:1902652	126	Up	0.621118	Up	0.13368	Up	0.870079	Down	0.999385	Down	0.782076	secondary alcohol metabolic process
GO:0032680	100	Down	0.622714	Up	0.770259	Down	0.917924	Down	0.999385	Up	0.00027819	regulation of tumor necrosis factor production
GO:0046782	79	Up	0.622714	Down	0.999224	Down	0.984569	Up	0.999385	Down	0.341625	regulation of viral transcription
GO:0042743	46	Down	0.623432	Up	0.173	Up	0.689103	Up	0.999385	Up	0.323733	hydrogen peroxide metabolic process
GO:0046640	24	Down	0.624813	Down	0.999224	Down	0.693404	Down	0.999385	Up	0.00780091	regulation of alpha-beta T cell proliferation
GO:0070977	19	Down	0.624813	Up	0.999224	Up	0.966318	Down	0.999385	Up	0.0285674	bone maturation
GO:0048562	296	Up	0.624813	Up	0.999224	Up	0.96493	Down	0.999385	Up	0.923202	embryonic organ morphogenesis
GO:0051384	164	Down	0.624813	Down	0.999224	Up	0.958134	Down	0.999385	Up	0.171308	response to glucocorticoid
GO:0065002	45	Up	0.624813	Up	0.999224	Up	0.747606	Down	0.999385	Down	0.0694969	intracellular protein transmembrane transport
GO:0060766	13	Up	0.624813	Down	0.999224	Up	0.917924	Up	0.999385	Up	0.546796	negative regulation of androgen receptor signaling pathway
GO:0006071	17	Up	0.624813	Up	0.999224	Down	0.946774	Up	0.999385	Down	0.814915	glycerol metabolic process
GO:0014841	11	Down	0.624813	Down	0.999224	Up	0.895231	Down	0.999385	Down	0.61218	skeletal muscle satellite cell proliferation
GO:0043949	24	Down	0.624813	Down	0.999224	Down	0.747606	Up	0.999385	Up	0.480682	regulation of cAMP-mediated signaling
GO:0035107	155	Up	0.624813	Up	0.999224	Down	0.992824	Down	0.999385	Up	0.750903	appendage morphogenesis
GO:0035108	155	Up	0.624813	Up	0.999224	Down	0.992824	Down	0.999385	Up	0.750903	limb morphogenesis
GO:0061462	20	Up	0.625754	Up	0.999224	Down	0.852165	Down	0.999385	Down	0.92945	protein localization to lysosome
GO:0018126	18	Up	0.627602	Up	0.884893	Up	0.678963	Up	0.999385	Up	0.17014	protein hydroxylation
GO:0009309	21	Down	0.630212	Up	0.770259	Up	0.554761	Down	0.999385	Up	0.163382	amine biosynthetic process
GO:0042733	64	Up	0.630212	Up	0.999224	Down	0.948757	Up	0.999385	Up	0.85511	embryonic digit morphogenesis
GO:0014889	13	Down	0.632016	Up	0.999224	Up	0.970134	Down	0.999385	Down	0.614077	muscle atrophy
GO:0000018	59	Up	0.632016	Up	0.999224	Up	0.976441	Down	0.999385	Up	0.479198	regulation of DNA recombination
GO:1900078	22	Up	0.632016	Down	0.999224	Down	0.971712	Up	0.999385	Up	0.479198	positive regulation of cellular response to insulin stimulus
GO:1901661	29	Up	0.632016	Up	0.999224	Up	0.866607	Up	0.999385	Down	0.634262	quinone metabolic process
GO:0072524	132	Up	0.633783	Up	0.137241	Up	0.554761	Up	0.999385	Down	0.403497	pyridine-containing compound metabolic process
GO:0045907	34	Down	0.635924	Up	0.999224	Up	0.906288	Down	0.999385	Up	0.251816	positive regulation of vasoconstriction
GO:0030238	14	Up	0.638425	Down	0.999224	Down	0.804727	Down	0.999385	Up	0.928827	male sex determination
GO:0038093	357	Down	0.638425	Down	0.999224	Down	0.866607	Up	0.999385	Up	0.0152792	Fc receptor signaling pathway
GO:0003188	14	Up	0.638425	Up	0.999224	Down	0.821384	Down	0.999385	Down	0.731022	heart valve formation
hsa00260	32	Up	0.639656	Up	0.999224	Up	0.859009	Up	0.999385	Down	0.104407	Glycine, serine and threonine metabolism
GO:0034250	105	Down	0.642287	Down	0.770259	Down	0.912872	Down	0.999385	Up	0.6194	positive regulation of cellular amide metabolic process
GO:0009799	128	Up	0.644219	Up	0.999224	Down	0.873596	Down	0.999385	Up	0.761092	specification of symmetry
GO:0061140	11	Up	0.644253	Up	0.993075	Up	0.554761	Up	0.999385	Up	0.926299	lung secretory cell differentiation
GO:0019362	125	Up	0.644253	Up	0.108216	Up	0.554761	Up	0.999385	Down	0.310091	pyridine nucleotide metabolic process
GO:0046496	125	Up	0.644253	Up	0.108216	Up	0.554761	Up	0.999385	Down	0.310091	nicotinamide nucleotide metabolic process
GO:0000289	32	Up	0.644253	Down	0.999224	Down	0.806194	Down	0.999385	Down	0.915884	nuclear-transcribed mRNA poly(A) tail shortening
GO:0060397	24	Down	0.644253	Up	0.999224	Down	0.932389	Down	0.999385	Up	0.685311	JAK-STAT cascade involved in growth hormone signaling pathway
GO:0045655	14	Down	0.644253	Up	0.999224	Up	0.970973	Down	0.999385	Up	0.38849	regulation of monocyte differentiation
GO:0051569	27	Up	0.644831	Down	0.999224	Down	0.901432	Up	0.999385	Up	0.987279	regulation of histone H3-K4 methylation
GO:0019885	14	Down	0.646101	Up	0.999224	Down	0.848098	Up	0.999385	Up	0.421401	antigen processing and presentation of endogenous peptide antigen via MHC class I
GO:0010559	35	Up	0.646101	Down	0.999224	Down	0.956378	Up	0.999385	Up	0.96486	regulation of glycoprotein biosynthetic process
GO:0014911	30	Down	0.646101	Down	0.999224	Up	0.981634	Down	0.999385	Up	0.0069667	positive regulation of smooth muscle cell migration
hsa00240	98	Up	0.646101	Down	0.997245	Up	0.90283	Down	0.999385	Down	0.494254	Pyrimidine metabolism
GO:0043631	38	Up	0.646101	Up	0.999224	Down	0.958134	Down	0.999385	Down	0.857741	RNA polyadenylation
GO:0002836	10	Down	0.646101	Up	0.999224	Up	0.985293	Down	0.999385	Up	0.948523	positive regulation of response to tumor cell
GO:0002839	10	Down	0.646101	Up	0.999224	Up	0.985293	Down	0.999385	Up	0.948523	positive regulation of immune response to tumor cell
GO:0008306	83	Down	0.646101	Down	0.999224	Down	0.898432	Down	0.999385	Up	0.853186	associative learning
GO:0070884	19	Down	0.646101	Up	0.999224	Up	0.990761	Down	0.999385	Up	0.310091	regulation of calcineurin-NFAT signaling cascade
GO:0051693	36	Down	0.646101	Up	0.999224	Down	0.609559	Down	0.999385	Up	0.435392	actin filament capping
GO:0031573	12	Up	0.646101	Down	0.957107	Down	0.898432	Up	0.999385	Up	0.99572	intra-S DNA damage checkpoint
GO:0046831	9	Up	0.648299	Down	0.999224	Down	0.825291	Down	0.999385	Up	0.734466	regulation of RNA export from nucleus
GO:0060716	20	Up	0.648518	Down	0.997811	Down	0.967034	Up	0.999385	Up	0.821569	labyrinthine layer blood vessel development
GO:0003206	105	Up	0.648569	Up	0.999224	Down	0.898432	Down	0.999385	Down	0.857253	cardiac chamber morphogenesis
hsa00561	50	Up	0.648569	Up	0.770259	Up	0.87757	Down	0.999385	Down	0.821044	Glycerolipid metabolism
GO:0050777	120	Down	0.649908	Up	0.957107	Down	0.997412	Up	0.999385	Up	0.000113777	negative regulation of immune response
GO:0030502	16	Down	0.649908	Up	0.975362	Up	0.936651	Down	0.999385	Up	0.020778	negative regulation of bone mineralization
GO:0031647	211	Up	0.649908	Up	0.999224	Down	0.947326	Down	0.999385	Up	0.935941	regulation of protein stability
GO:0009064	70	Up	0.649908	Up	0.987747	Up	0.598555	Up	0.999385	Up	0.912004	glutamine family amino acid metabolic process
GO:0010907	35	Up	0.649908	Up	0.999224	Up	0.899211	Up	0.999385	Down	0.73762	positive regulation of glucose metabolic process
GO:0019430	22	Up	0.649908	Up	0.999224	Up	0.963729	Up	0.999385	Up	0.161432	removal of superoxide radicals
GO:0033273	101	Down	0.649908	Up	0.957107	Up	0.826221	Up	0.999385	Up	0.0537297	response to vitamin
GO:0009855	127	Up	0.649908	Up	0.999224	Down	0.873596	Down	0.999385	Up	0.764586	determination of bilateral symmetry
GO:0006921	66	Down	0.649908	Down	0.999224	Down	0.734912	Up	0.999385	Down	0.752076	cellular component disassembly involved in execution phase of apoptosis
GO:0060602	22	Up	0.649908	Down	0.999224	Down	0.896908	Up	0.999385	Down	0.870098	branch elongation of an epithelium
GO:0021785	10	Up	0.649908	Up	0.999224	Up	0.955606	Down	0.999385	Up	0.147502	branchiomotor neuron axon guidance
GO:0002312	58	Up	0.650933	Up	0.958709	Up	0.932389	Up	0.999385	Up	0.247272	B cell activation involved in immune response
GO:0006369	47	Up	0.650933	Up	0.997811	Up	0.946774	Down	0.999385	Down	0.82007	termination of RNA polymerase II transcription
GO:0045639	81	Down	0.651788	Up	0.999224	Down	0.941542	Down	0.999385	Up	0.122682	positive regulation of myeloid cell differentiation
GO:0034968	96	Up	0.652115	Down	0.999224	Down	0.554761	Up	0.999385	Down	0.926299	histone lysine methylation
GO:0045621	85	Down	0.652115	Up	0.833851	Down	0.819088	Up	0.999385	Up	8.15504e-06	positive regulation of lymphocyte differentiation
GO:0032007	29	Up	0.652115	Down	0.999224	Down	0.776811	Up	0.999385	Up	0.758775	negative regulation of TOR signaling
hsa00512	30	Down	0.652115	Up	0.999224	Up	0.941542	Down	0.999385	Up	0.0111763	Mucin type O-Glycan biosynthesis
GO:0007033	143	Up	0.652115	Down	0.999224	Down	0.789056	Down	0.999385	Up	0.387684	vacuole organization
GO:0001993	9	Up	0.652115	Up	0.999224	Down	0.917774	Up	0.999385	Down	0.8771	regulation of systemic arterial blood pressure by norepinephrine-epinephrine
GO:0001667	321	Down	0.652939	Up	0.999224	Down	0.640501	Down	0.999385	Up	0.2113	ameboidal-type cell migration
GO:1903793	58	Down	0.652939	Down	0.955189	Down	0.975596	Up	0.999385	Up	0.422159	positive regulation of anion transport
GO:0042089	110	Down	0.652939	Up	0.999224	Down	0.789056	Down	0.999385	Up	0.000116189	cytokine biosynthetic process
GO:0031960	175	Down	0.652939	Up	0.999224	Up	0.942573	Down	0.999385	Up	0.203045	response to corticosteroid
GO:1900543	64	Down	0.653488	Up	0.999224	Up	0.967034	Up	0.999385	Up	0.613418	negative regulation of purine nucleotide metabolic process
GO:0097094	15	Up	0.654277	Up	0.609423	Up	0.747606	Down	0.999385	Up	0.946191	craniofacial suture morphogenesis
GO:0030217	212	Down	0.65489	Up	0.975362	Down	0.696631	Up	0.999385	Up	0.000252901	T cell differentiation
GO:0014009	30	Down	0.655555	Up	0.999224	Up	0.993452	Up	0.999385	Up	0.928746	glial cell proliferation
GO:0072655	187	Up	0.655555	Down	0.999224	Up	0.968273	Down	0.999385	Down	0.23311	establishment of protein localization to mitochondrion
GO:0046006	38	Down	0.655555	Up	0.999224	Up	0.936651	Up	0.999385	Up	0.128976	regulation of activated T cell proliferation
GO:0070585	191	Up	0.659749	Down	0.999224	Up	0.981798	Down	0.999385	Down	0.289332	protein localization to mitochondrion
GO:0002862	11	Down	0.659846	Up	0.999224	Up	0.836125	Down	0.999385	Up	0.193747	negative regulation of inflammatory response to antigenic stimulus
GO:0003231	111	Up	0.659846	Up	0.999224	Down	0.939313	Down	0.999385	Up	0.889279	cardiac ventricle development
GO:0006310	294	Up	0.659846	Down	0.999224	Up	0.990761	Down	0.999385	Down	0.749098	DNA recombination
GO:0003205	152	Up	0.661794	Up	0.999224	Down	0.963729	Down	0.999385	Up	0.997589	cardiac chamber development
GO:0072665	33	Up	0.662562	Up	0.999224	Down	0.804727	Down	0.999385	Up	0.804269	protein localization to vacuole
GO:0046033	15	Up	0.662741	Up	0.908242	Up	0.77811	Up	0.999385	Down	0.304611	AMP metabolic process
GO:0006903	87	Up	0.668588	Down	0.999224	Up	0.554761	Down	0.999385	Up	0.143466	vesicle targeting
GO:0015732	19	Down	0.668588	Down	0.999224	Up	0.616861	Up	0.999385	Up	0.00268427	prostaglandin transport
GO:0003197	32	Up	0.668588	Up	0.999224	Down	0.952376	Down	0.999385	Down	0.760318	endocardial cushion development
GO:0051383	14	Up	0.668588	Down	0.88077	Down	0.946774	Up	0.999385	Up	0.891005	kinetochore organization
GO:0090201	17	Down	0.668588	Down	0.868568	Up	0.804727	Down	0.999385	Up	0.274227	negative regulation of release of cytochrome c from mitochondria
GO:0050731	160	Down	0.668588	Up	0.999224	Down	0.87605	Down	0.999385	Up	0.116272	positive regulation of peptidyl-tyrosine phosphorylation
GO:0045619	140	Down	0.668994	Up	0.950143	Down	0.932389	Up	0.999385	Up	0.00112802	regulation of lymphocyte differentiation
GO:0032535	325	Down	0.669197	Down	0.999224	Down	0.825291	Down	0.999385	Up	0.0172344	regulation of cellular component size
GO:0030888	56	Down	0.669197	Up	0.952231	Down	0.898432	Down	0.999385	Up	0.00183239	regulation of B cell proliferation
GO:0006509	39	Down	0.669214	Up	0.993075	Up	0.984172	Down	0.999385	Up	0.362032	membrane protein ectodomain proteolysis
GO:0032760	56	Down	0.669279	Up	0.999224	Down	0.916902	Up	0.999385	Up	5.19231e-06	positive regulation of tumor necrosis factor production
GO:0007156	156	Down	0.669279	Up	0.999224	Down	0.898432	Up	0.999385	Up	0.73693	homophilic cell adhesion via plasma membrane adhesion molecules
GO:0018202	10	Up	0.670225	Down	0.999224	Up	0.998263	Down	0.999385	Down	0.607733	peptidyl-histidine modification
GO:0046633	28	Down	0.670225	Up	0.999224	Down	0.678963	Down	0.999385	Up	0.000957515	alpha-beta T cell proliferation
GO:0071318	12	Up	0.670225	Up	0.999224	Up	0.948757	Up	0.999385	Up	0.319775	cellular response to ATP
GO:0034508	51	Up	0.670757	Down	0.790429	Up	0.994005	Up	0.999385	Down	0.978517	centromere complex assembly
GO:0006622	15	Up	0.670824	Up	0.999224	Down	0.942573	Down	0.999385	Up	0.878687	protein targeting to lysosome
GO:0071404	10	Down	0.670824	Up	0.999224	Down	0.898432	Up	0.999385	Up	0.00146252	cellular response to low-density lipoprotein particle stimulus
GO:0097205	21	Down	0.671638	Up	0.999224	Down	0.867645	Up	0.999385	Up	0.576428	renal filtration
GO:0032753	20	Down	0.671638	Down	0.999224	Down	0.703222	Up	0.999385	Up	0.00162159	positive regulation of interleukin-4 production
hsa00770	16	Up	0.671638	Up	0.993075	Up	0.799805	Up	0.999385	Up	0.174178	Pantothenate and CoA biosynthesis
GO:0048704	96	Up	0.671654	Up	0.999224	Up	0.947801	Up	0.999385	Down	0.534758	embryonic skeletal system morphogenesis
GO:0097066	22	Down	0.671654	Up	0.999224	Down	0.898432	Up	0.999385	Up	0.00541832	response to thyroid hormone
GO:0006646	15	Up	0.671654	Up	0.975362	Up	0.96765	Down	0.999385	Down	0.113917	phosphatidylethanolamine biosynthetic process
GO:0034333	79	Down	0.671654	Down	0.999224	Down	0.944093	Down	0.999385	Up	0.241293	adherens junction assembly
GO:0034243	25	Up	0.671654	Down	0.957107	Down	0.914773	Up	0.999385	Down	0.898405	regulation of transcription elongation from RNA polymerase II promoter
GO:1903672	14	Down	0.671654	Up	0.999224	Up	0.898432	Up	0.999385	Down	0.74874	positive regulation of sprouting angiogenesis
GO:0042542	127	Down	0.671654	Up	0.952231	Down	0.866607	Down	0.999385	Up	0.122682	response to hydrogen peroxide
GO:0051044	15	Down	0.671654	Down	0.999224	Down	0.825291	Down	0.999385	Up	0.840176	positive regulation of membrane protein ectodomain proteolysis
GO:0045910	17	Up	0.672627	Down	0.999224	Down	0.898432	Up	0.999385	Up	0.89589	negative regulation of DNA recombination
GO:0050433	44	Down	0.673551	Down	0.999224	Up	0.938969	Up	0.999385	Up	0.486338	regulation of catecholamine secretion
GO:0007099	26	Up	0.674595	Down	0.868568	Down	0.740331	Up	0.999385	Up	0.961245	centriole replication
GO:0045683	17	Down	0.675095	Down	0.999224	Down	0.804727	Up	0.999385	Down	0.784871	negative regulation of epidermis development
GO:0010927	280	Up	0.675524	Down	0.937523	Down	0.867645	Up	0.999385	Up	0.528746	cellular component assembly involved in morphogenesis
GO:0045088	400	Down	0.675524	Down	0.999224	Down	0.754913	Up	0.999385	Up	4.48917e-05	regulation of innate immune response
GO:0050850	41	Down	0.675901	Up	0.988819	Down	0.999305	Up	0.999385	Up	0.0149132	positive regulation of calcium-mediated signaling
GO:0070168	18	Down	0.675901	Up	0.957107	Up	0.979305	Down	0.999385	Up	0.0763234	negative regulation of biomineral tissue development
GO:0016125	137	Up	0.676229	Up	0.0461327	Up	0.88428	Down	0.999385	Down	0.761092	sterol metabolic process
GO:0015837	78	Down	0.676671	Down	0.999224	Up	0.93879	Up	0.999385	Up	0.2397	amine transport
GO:2000191	27	Down	0.676836	Down	0.999224	Up	0.721533	Up	0.999385	Up	0.0778219	regulation of fatty acid transport
GO:0061383	39	Up	0.676903	Up	0.975362	Down	0.817577	Down	0.999385	Up	0.19513	trabecula morphogenesis
GO:0034080	42	Up	0.677197	Down	0.715165	Down	0.963729	Up	0.999385	Down	0.942078	CENP-A containing nucleosome assembly
GO:0061641	42	Up	0.677197	Down	0.715165	Down	0.963729	Up	0.999385	Down	0.942078	CENP-A containing chromatin organization
GO:0002861	20	Down	0.677722	Up	0.92648	Up	0.941542	Down	0.999385	Up	0.00357006	regulation of inflammatory response to antigenic stimulus
hsa00590	58	Down	0.679452	Up	0.991684	Up	0.917924	Up	0.999385	Up	0.231002	Arachidonic acid metabolism
GO:0071459	13	Up	0.679452	Up	0.999224	Up	0.845863	Down	0.999385	Up	0.213965	protein localization to chromosome, centromeric region
GO:0098661	106	Down	0.679559	Up	0.997245	Up	0.961803	Down	0.999385	Up	0.528505	inorganic anion transmembrane transport
GO:1900025	12	Down	0.679559	Down	0.839325	Up	0.999481	Up	0.999385	Up	0.152153	negative regulation of substrate adhesion-dependent cell spreading
GO:0007216	13	Down	0.680486	Down	0.979444	Up	0.84591	Up	0.999385	Up	0.750903	G-protein coupled glutamate receptor signaling pathway
GO:0034047	24	Down	0.680498	Down	0.993075	Down	0.693319	Down	0.999385	Up	0.594747	regulation of protein phosphatase type 2A activity
GO:0016601	31	Down	0.680498	Up	0.999224	Up	0.998263	Down	0.999385	Up	0.231658	Rac protein signal transduction
GO:0006417	322	Up	0.682682	Down	0.999224	Up	0.980636	Down	0.999385	Down	0.798494	regulation of translation
GO:0006006	229	Up	0.684171	Up	0.793926	Up	0.938033	Up	0.999385	Down	0.76406	glucose metabolic process
GO:0003321	8	Up	0.684171	Up	0.999224	Down	0.917774	Up	0.999385	Down	0.955129	positive regulation of blood pressure by epinephrine-norepinephrine
GO:0090151	10	Up	0.684171	Up	0.993075	Up	0.930684	Up	0.999385	Down	0.18705	establishment of protein localization to mitochondrial membrane
GO:0048736	176	Up	0.684171	Up	0.999224	Down	0.967044	Down	0.999385	Up	0.602848	appendage development
GO:0060173	176	Up	0.684171	Up	0.999224	Down	0.967044	Down	0.999385	Up	0.602848	limb development
GO:0061035	63	Down	0.684171	Down	0.999224	Up	0.992021	Down	0.999385	Up	0.244092	regulation of cartilage development
GO:0060536	12	Up	0.684171	Up	0.770259	Down	0.824124	Up	0.999385	Up	0.761557	cartilage morphogenesis
GO:0046326	37	Up	0.688811	Up	0.999224	Up	0.900369	Down	0.999385	Up	0.937767	positive regulation of glucose import
GO:0001820	11	Down	0.688811	Up	0.770259	Down	0.94734	Down	0.999385	Up	0.239223	serotonin secretion
GO:0006266	17	Down	0.688811	Down	0.999224	Down	0.917924	Down	0.999385	Down	0.3986	DNA ligation
GO:0001553	12	Down	0.688811	Up	0.999224	Up	0.917924	Down	0.999385	Down	0.741702	luteinization
GO:0042108	61	Down	0.689088	Up	0.999224	Down	0.96493	Up	0.999385	Up	8.00716e-07	positive regulation of cytokine biosynthetic process
GO:0043409	145	Down	0.689088	Down	0.999224	Down	0.554761	Down	0.999385	Up	0.168239	negative regulation of MAPK cascade
hsa04960	42	Down	0.689088	Down	0.999224	Down	0.847839	Up	0.999385	Up	0.527318	Aldosterone-regulated sodium reabsorption
GO:0060338	42	Down	0.689088	Down	0.999224	Down	0.815178	Down	0.999385	Up	0.286059	regulation of type I interferon-mediated signaling pathway
hsa05100	70	Down	0.689088	Down	0.999224	Down	0.932389	Down	0.999385	Up	0.00042566	Bacterial invasion of epithelial cells
GO:0002822	111	Down	0.689088	Up	0.963119	Down	0.917924	Down	0.999385	Up	0.000399497	regulation of adaptive immune response based on somatic recombination of immune receptors built from immunoglobulin superfamily domains
GO:0071218	13	Up	0.689088	Up	0.14746	Up	0.689103	Down	0.999385	Down	0.25106	cellular response to misfolded protein
GO:0016233	31	Up	0.689424	Up	0.999224	Up	0.984172	Up	0.999385	Up	0.768658	telomere capping
GO:0071706	106	Down	0.689424	Up	0.747908	Down	0.917924	Down	0.999385	Up	0.00021283	tumor necrosis factor superfamily cytokine production
GO:2000279	26	Up	0.689464	Down	0.999224	Down	0.936651	Down	0.999385	Up	0.928246	negative regulation of DNA biosynthetic process
GO:0033688	23	Down	0.689464	Down	0.790429	Down	0.994441	Down	0.999385	Up	0.0926298	regulation of osteoblast proliferation
GO:0015697	18	Up	0.689464	Down	0.999224	Up	0.946774	Up	0.999385	Up	0.859687	quaternary ammonium group transport
GO:1901605	343	Up	0.690465	Up	0.957107	Up	0.554761	Up	0.999385	Down	0.081805	alpha-amino acid metabolic process
GO:0048701	46	Up	0.690465	Up	0.999224	Down	0.948757	Down	0.999385	Up	0.998396	embryonic cranial skeleton morphogenesis
GO:0001516	28	Down	0.690465	Down	0.997245	Up	0.619867	Up	0.999385	Up	0.00151769	prostaglandin biosynthetic process
GO:0046457	28	Down	0.690465	Down	0.997245	Up	0.619867	Up	0.999385	Up	0.00151769	prostanoid biosynthetic process
GO:0061005	46	Down	0.690465	Down	0.993698	Down	0.737365	Down	0.999385	Up	0.355549	cell differentiation involved in kidney development
GO:0072202	17	Down	0.690465	Down	0.999224	Down	0.967044	Down	0.999385	Up	0.752562	cell differentiation involved in metanephros development
GO:0006906	80	Up	0.690465	Up	0.999224	Down	0.618883	Up	0.999385	Up	0.870098	vesicle fusion
GO:0001542	11	Up	0.690465	Up	0.999224	Up	0.853698	Up	0.999385	Up	0.799464	ovulation from ovarian follicle
GO:0034067	31	Up	0.691961	Down	0.999224	Down	0.930684	Down	0.999385	Up	0.584884	protein localization to Golgi apparatus
GO:0032239	11	Up	0.691961	Down	0.997245	Down	0.873596	Up	0.999385	Up	0.975278	regulation of nucleobase-containing compound transport
GO:0031122	38	Up	0.691961	Up	0.999224	Down	0.970585	Up	0.999385	Up	0.93261	cytoplasmic microtubule organization
GO:0008347	44	Down	0.691961	Up	0.999224	Up	0.938337	Up	0.999385	Up	0.122682	glial cell migration
GO:0006888	168	Up	0.691961	Up	0.999224	Up	0.554761	Down	0.999385	Up	0.195313	ER to Golgi vesicle-mediated transport
GO:0002369	26	Down	0.691961	Up	0.999224	Down	0.964301	Up	0.999385	Up	0.0459678	T cell cytokine production
GO:0018342	10	Up	0.691961	Down	0.973349	Down	0.937927	Down	0.999385	Down	0.882931	protein prenylation
GO:0097354	10	Up	0.691961	Down	0.973349	Down	0.937927	Down	0.999385	Down	0.882931	prenylation
GO:0072678	36	Down	0.691961	Up	0.999224	Down	0.88428	Up	0.999385	Up	0.000243373	T cell migration
GO:0031639	20	Down	0.691961	Up	0.991684	Up	0.62243	Up	0.999385	Up	0.218251	plasminogen activation
hsa05219	42	Down	0.691961	Up	0.999224	Down	0.778704	Down	0.999385	Up	0.103279	Bladder cancer
GO:0045069	76	Down	0.691961	Down	0.999224	Down	0.648216	Up	0.999385	Up	0.226813	regulation of viral genome replication
hsa04662	75	Down	0.691961	Up	0.83314	Down	0.616861	Down	0.999385	Up	0.00021283	B cell receptor signaling pathway
GO:0051865	51	Up	0.691961	Down	0.965134	Down	0.88428	Up	0.999385	Up	0.763964	protein autoubiquitination
GO:0031958	18	Up	0.691961	Up	0.908242	Up	0.94734	Up	0.999385	Down	0.891266	corticosteroid receptor signaling pathway
GO:0002711	31	Down	0.693281	Up	0.999224	Down	0.673698	Up	0.999385	Up	0.053305	positive regulation of T cell mediated immunity
GO:0072677	15	Down	0.693281	Up	0.937523	Down	0.963729	Up	0.999385	Up	0.135473	eosinophil migration
GO:0001773	32	Down	0.693281	Up	0.99597	Down	0.796761	Up	0.999385	Up	0.000120779	myeloid dendritic cell activation
GO:0036503	85	Up	0.693281	Up	0.975362	Down	0.994384	Up	0.999385	Up	0.926299	ERAD pathway
GO:0032196	12	Up	0.693281	Down	0.999224	Up	0.963729	Up	0.999385	Up	0.349752	transposition
GO:0045620	42	Down	0.693281	Up	0.991684	Down	0.96765	Up	0.999385	Up	0.604699	negative regulation of lymphocyte differentiation
GO:0042921	16	Up	0.693281	Up	0.719283	Up	0.90878	Down	0.999385	Down	0.986891	glucocorticoid receptor signaling pathway
GO:0007340	29	Up	0.694375	Up	0.999224	Down	0.958134	Down	0.999385	Down	0.693802	acrosome reaction
GO:0055010	40	Up	0.694375	Up	0.979364	Down	0.810848	Down	0.999385	Down	0.747497	ventricular cardiac muscle tissue morphogenesis
GO:0006474	16	Up	0.694375	Down	0.890114	Down	0.724702	Down	0.999385	Down	0.905081	N-terminal protein amino acid acetylation
GO:0006275	155	Up	0.695504	Up	0.999224	Down	0.958134	Down	0.999385	Up	0.511666	regulation of DNA replication
GO:0098534	29	Up	0.695504	Down	0.939576	Down	0.693404	Up	0.999385	Up	0.969342	centriole assembly
GO:0002532	37	Down	0.69621	Up	0.999224	Down	0.895231	Down	0.999385	Up	0.00373669	production of molecular mediator involved in inflammatory response
GO:0032604	15	Down	0.699103	Up	0.663722	Down	0.898432	Up	0.999385	Up	0.122992	granulocyte macrophage colony-stimulating factor production
GO:0032645	15	Down	0.699103	Up	0.663722	Down	0.898432	Up	0.999385	Up	0.122992	regulation of granulocyte macrophage colony-stimulating factor production
GO:0051494	120	Down	0.700107	Down	0.999224	Down	0.873596	Down	0.999385	Up	0.246559	negative regulation of cytoskeleton organization
GO:0006699	28	Up	0.700107	Up	0.991684	Up	0.675586	Up	0.999385	Down	0.74874	bile acid biosynthetic process
GO:0061647	37	Up	0.700107	Down	0.999224	Down	0.833706	Down	0.999385	Up	0.956045	histone H3-K9 modification
GO:0035710	65	Down	0.700107	Up	0.999224	Down	0.673698	Up	0.999385	Up	0.0298455	CD4-positive, alpha-beta T cell activation
GO:0006264	12	Up	0.700107	Down	0.991123	Up	0.640501	Up	0.999385	Down	0.59582	mitochondrial DNA replication
GO:0044070	132	Down	0.700107	Down	0.999224	Down	0.965507	Up	0.999385	Up	0.311979	regulation of anion transport
GO:0033619	55	Down	0.700107	Up	0.999224	Up	0.980965	Down	0.999385	Up	0.245617	membrane protein proteolysis
GO:0043537	24	Down	0.700107	Up	0.997245	Up	0.994441	Down	0.999385	Down	0.723235	negative regulation of blood vessel endothelial cell migration
GO:0010828	43	Up	0.700107	Up	0.999224	Down	0.991452	Down	0.999385	Up	0.722681	positive regulation of glucose transport
GO:1903532	335	Down	0.700212	Up	0.999224	Up	0.938337	Up	0.999385	Up	0.0687834	positive regulation of secretion by cell
GO:0043588	250	Down	0.701173	Down	0.999224	Down	0.932389	Up	0.999385	Up	0.0269579	skin development
GO:0048873	31	Down	0.701253	Down	0.999224	Down	0.575807	Down	0.999385	Up	0.188502	homeostasis of number of cells within a tissue
hsa04530	131	Down	0.701428	Up	0.999224	Down	0.808104	Down	0.999385	Up	0.62449	Tight junction
GO:0042531	55	Down	0.702468	Up	0.987747	Down	0.932389	Up	0.999385	Up	0.179281	positive regulation of tyrosine phosphorylation of STAT protein
GO:0072283	16	Down	0.702646	Up	0.999224	Up	0.643924	Up	0.999385	Up	0.603732	metanephric renal vesicle morphogenesis
GO:0034453	17	Up	0.702646	Down	0.957107	Down	0.554761	Down	0.999385	Up	0.591144	microtubule anchoring
hsa03410	33	Up	0.702646	Down	0.719283	Down	0.928497	Up	0.999385	Down	0.453656	Base excision repair
GO:0050821	127	Up	0.702646	Up	0.999224	Down	0.941542	Down	0.999385	Up	0.940764	protein stabilization
GO:2000678	17	Up	0.702646	Up	0.938986	Down	0.815178	Up	0.999385	Up	0.811549	negative regulation of transcription regulatory region DNA binding
GO:0032656	18	Down	0.702646	Up	0.999224	Down	0.804727	Up	0.999385	Up	0.247683	regulation of interleukin-13 production
GO:0045824	36	Down	0.703735	Up	0.999224	Down	0.554761	Up	0.999385	Up	0.664227	negative regulation of innate immune response
GO:0043984	19	Up	0.706142	Up	0.999224	Down	0.898432	Down	0.999385	Down	0.869475	histone H4-K16 acetylation
GO:0021819	15	Down	0.706485	Down	0.999224	Up	0.994441	Down	0.999385	Up	0.796774	layer formation in cerebral cortex
GO:0048245	11	Down	0.706485	Up	0.957107	Up	0.952376	Up	0.999385	Up	0.583465	eosinophil chemotaxis
GO:0048706	129	Up	0.706496	Up	0.991511	Up	0.927288	Down	0.999385	Down	0.75216	embryonic skeletal system development
GO:0045954	19	Down	0.706496	Down	0.999224	Up	0.984172	Up	0.999385	Up	0.19513	positive regulation of natural killer cell mediated cytotoxicity
GO:0010248	13	Down	0.706496	Up	0.999224	Down	0.912386	Up	0.999385	Up	0.950724	establishment or maintenance of transmembrane electrochemical gradient
GO:0009268	42	Down	0.706496	Down	0.999224	Up	0.764436	Up	0.999385	Up	0.01034	response to pH
GO:0018206	12	Up	0.706496	Down	0.773372	Down	0.640501	Down	0.999385	Down	0.899154	peptidyl-methionine modification
GO:0019228	33	Down	0.706496	Down	0.715805	Down	0.895231	Up	0.999385	Up	0.577571	neuronal action potential
GO:0043624	283	Up	0.706496	Down	0.999224	Up	0.673698	Up	0.999385	Down	0.0121062	cellular protein complex disassembly
GO:0010801	15	Down	0.706496	Down	0.999224	Down	0.75409	Down	0.999385	Up	0.953616	negative regulation of peptidyl-threonine phosphorylation
GO:0032649	96	Down	0.706496	Up	0.972318	Down	0.986869	Up	0.999385	Up	9.22745e-06	regulation of interferon-gamma production
GO:0042100	88	Down	0.707019	Up	0.999224	Down	0.821066	Down	0.999385	Up	0.00759266	B cell proliferation
GO:0018196	248	Up	0.707019	Up	0.999224	Up	0.554761	Down	0.999385	Up	0.0500278	peptidyl-asparagine modification
GO:0032233	49	Down	0.707068	Down	0.770259	Down	0.963729	Down	0.999385	Up	0.0261011	positive regulation of actin filament bundle assembly
GO:0031346	297	Down	0.708565	Up	0.999224	Down	0.94734	Down	0.999385	Up	0.0400789	positive regulation of cell projection organization
GO:0060968	42	Up	0.710304	Up	0.999224	Up	0.932389	Down	0.999385	Up	0.948743	regulation of gene silencing
GO:0033139	21	Down	0.710304	Down	0.982582	Down	0.990761	Up	0.999385	Down	0.862354	regulation of peptidyl-serine phosphorylation of STAT protein
GO:0033141	21	Down	0.710304	Down	0.982582	Down	0.990761	Up	0.999385	Down	0.862354	positive regulation of peptidyl-serine phosphorylation of STAT protein
GO:0072273	26	Down	0.710644	Down	0.997811	Up	0.866607	Up	0.999385	Up	0.744209	metanephric nephron morphogenesis
GO:0009118	51	Up	0.710644	Up	0.957107	Up	0.703222	Up	0.999385	Up	0.947258	regulation of nucleoside metabolic process
GO:1903578	51	Up	0.710644	Up	0.957107	Up	0.703222	Up	0.999385	Up	0.947258	regulation of ATP metabolic process
GO:0042346	27	Down	0.711253	Down	0.999224	Down	0.873596	Down	0.999385	Up	0.0659543	positive regulation of NF-kappaB import into nucleus
GO:0010594	112	Down	0.711253	Up	0.999224	Down	0.666869	Down	0.999385	Up	0.505801	regulation of endothelial cell migration
GO:1903531	175	Down	0.711253	Up	0.999224	Up	0.98057	Up	0.999385	Up	0.406501	negative regulation of secretion by cell
GO:0060688	55	Up	0.711253	Up	0.999224	Down	0.967034	Up	0.999385	Up	0.87255	regulation of morphogenesis of a branching structure
GO:0031023	110	Up	0.712499	Down	0.987824	Down	0.789056	Down	0.999385	Up	0.926299	microtubule organizing center organization
GO:0071514	27	Up	0.712499	Up	0.999224	Down	0.618883	Up	0.999385	Down	0.870098	genetic imprinting
GO:0055081	42	Up	0.712499	Up	0.895203	Up	0.795088	Up	0.999385	Down	0.892513	anion homeostasis
GO:0030837	48	Down	0.712613	Down	0.999224	Down	0.554761	Up	0.999385	Up	0.357482	negative regulation of actin filament polymerization
GO:0007259	169	Down	0.712613	Up	0.979444	Down	0.90283	Up	0.999385	Up	0.3215	JAK-STAT cascade
GO:0097696	169	Down	0.712613	Up	0.979444	Down	0.90283	Up	0.999385	Up	0.3215	STAT cascade
GO:0007162	227	Down	0.712613	Up	0.999224	Down	0.917774	Down	0.999385	Up	0.00491979	negative regulation of cell adhesion
GO:0043367	58	Down	0.714534	Up	0.999224	Down	0.643924	Up	0.999385	Up	0.0120884	CD4-positive, alpha-beta T cell differentiation
GO:0046632	84	Down	0.714974	Up	0.997245	Down	0.598555	Up	0.999385	Up	0.00122459	alpha-beta T cell differentiation
GO:0014888	41	Down	0.714974	Down	0.987747	Down	0.990761	Down	0.999385	Down	0.981177	striated muscle adaptation
hsa04142	121	Down	0.715294	Up	0.715805	Up	0.961943	Up	0.999385	Up	2.47848e-09	Lysosome
GO:0006986	166	Up	0.716667	Up	0.999224	Up	0.998263	Down	0.999385	Up	0.0889859	response to unfolded protein
GO:0031333	112	Down	0.717253	Down	0.999224	Down	0.747296	Up	0.999385	Up	0.478638	negative regulation of protein complex assembly
GO:1900121	12	Down	0.717253	Up	0.999224	Up	0.902213	Up	0.999385	Down	0.566854	negative regulation of receptor binding
GO:0002698	100	Down	0.717253	Up	0.999224	Down	0.94734	Up	0.999385	Up	0.000237062	negative regulation of immune effector process
GO:0031274	12	Down	0.717253	Up	0.999224	Down	0.963729	Down	0.999385	Up	0.632692	positive regulation of pseudopodium assembly
GO:2000505	15	Up	0.717253	Up	0.950217	Down	0.88428	Up	0.999385	Down	0.704174	regulation of energy homeostasis
GO:0070431	11	Up	0.717253	Up	0.999224	Down	0.577268	Up	0.999385	Up	0.0309393	nucleotide-binding oligomerization domain containing 2 signaling pathway
GO:0010758	15	Down	0.717253	Up	0.987747	Down	0.891023	Down	0.999385	Up	0.00507496	regulation of macrophage chemotaxis
GO:0002446	29	Down	0.717253	Up	0.987747	Down	0.952376	Down	0.999385	Up	7.91773e-05	neutrophil mediated immunity
GO:0051532	16	Down	0.717253	Down	0.999224	Up	0.963729	Down	0.999385	Up	0.891266	regulation of NFAT protein import into nucleus
GO:0007029	40	Up	0.717253	Down	0.999224	Down	0.984172	Down	0.999385	Up	0.870098	endoplasmic reticulum organization
GO:2000756	55	Up	0.717253	Up	0.999224	Down	0.778941	Down	0.999385	Down	0.894115	regulation of peptidyl-lysine acetylation
GO:0016024	13	Up	0.717253	Up	0.999224	Down	0.845847	Down	0.999385	Up	0.761545	CDP-diacylglycerol biosynthetic process
GO:0051156	27	Up	0.717253	Up	0.526987	Up	0.666022	Up	0.999385	Down	0.932986	glucose 6-phosphate metabolic process
GO:0035630	10	Down	0.717253	Up	0.999224	Up	0.626762	Down	0.999385	Up	0.0714726	bone mineralization involved in bone maturation
GO:0030098	310	Down	0.717253	Up	0.999224	Down	0.619867	Up	0.999385	Up	0.000596143	lymphocyte differentiation
hsa05143	35	Down	0.717253	Down	0.999224	Down	0.997973	Up	0.999385	Up	0.0124677	African trypanosomiasis
GO:0008277	134	Down	0.717253	Down	0.999224	Down	0.963729	Down	0.999385	Up	0.135216	regulation of G-protein coupled receptor protein signaling pathway
GO:0002828	25	Down	0.717253	Up	0.999224	Down	0.974845	Up	0.999385	Up	0.000235312	regulation of type 2 immune response
GO:0043254	354	Down	0.717253	Up	0.999224	Down	0.804727	Down	0.999385	Up	0.0967804	regulation of protein complex assembly
hsa04350	84	Up	0.717253	Down	0.987747	Down	0.892009	Down	0.999385	Up	0.146116	TGF-beta signaling pathway
GO:0060147	16	Up	0.717253	Down	0.999224	Down	0.917924	Down	0.999385	Up	0.995405	regulation of posttranscriptional gene silencing
GO:0060966	16	Up	0.717253	Down	0.999224	Down	0.917924	Down	0.999385	Up	0.995405	regulation of gene silencing by RNA
GO:0007260	68	Down	0.717253	Up	0.997245	Down	0.917924	Up	0.999385	Up	0.261994	tyrosine phosphorylation of STAT protein
GO:0032640	101	Down	0.717253	Up	0.770259	Down	0.925916	Down	0.999385	Up	0.000355139	tumor necrosis factor production
GO:0030099	341	Down	0.717253	Up	0.999224	Down	0.917774	Down	0.999385	Up	0.09693	myeloid cell differentiation
hsa05146	106	Down	0.717253	Up	0.999224	Up	0.898432	Up	0.999385	Up	0.000748431	Amoebiasis
GO:0019827	163	Up	0.717253	Down	0.987747	Down	0.917774	Down	0.999385	Up	0.907792	stem cell population maintenance
hsa03008	75	Up	0.717253	Down	0.999224	Down	0.999897	Down	0.999385	Down	0.218126	Ribosome biogenesis in eukaryotes
GO:0006261	126	Up	0.717389	Down	0.634278	Down	0.941542	Down	0.999385	Down	0.494736	DNA-dependent DNA replication
GO:0051900	18	Down	0.718128	Down	0.957107	Up	0.837423	Up	0.999385	Up	0.170001	regulation of mitochondrial depolarization
GO:0050810	52	Up	0.718128	Up	0.999224	Up	0.971841	Up	0.999385	Down	0.770003	regulation of steroid biosynthetic process
GO:0003214	12	Up	0.718128	Up	0.999224	Up	0.984172	Up	0.999385	Up	0.298636	cardiac left ventricle morphogenesis
GO:0006260	333	Up	0.718128	Down	0.991123	Down	0.997412	Down	0.999385	Down	0.981235	DNA replication
GO:1902042	26	Down	0.718128	Up	0.999224	Down	0.975814	Up	0.999385	Up	0.00208537	negative regulation of extrinsic apoptotic signaling pathway via death domain receptors
GO:0045995	113	Up	0.718128	Up	0.999224	Down	0.989115	Up	0.999385	Up	0.439718	regulation of embryonic development
GO:0003298	17	Up	0.718128	Up	0.997245	Up	0.75409	Up	0.999385	Up	0.947183	physiological muscle hypertrophy
GO:0003301	17	Up	0.718128	Up	0.997245	Up	0.75409	Up	0.999385	Up	0.947183	physiological cardiac muscle hypertrophy
GO:0061049	17	Up	0.718128	Up	0.997245	Up	0.75409	Up	0.999385	Up	0.947183	cell growth involved in cardiac muscle cell development
GO:0006692	34	Down	0.718128	Down	0.999224	Up	0.721533	Up	0.999385	Up	0.000747415	prostanoid metabolic process
GO:0006693	34	Down	0.718128	Down	0.999224	Up	0.721533	Up	0.999385	Up	0.000747415	prostaglandin metabolic process
GO:0002832	29	Down	0.718128	Down	0.828065	Down	0.804727	Up	0.999385	Up	0.748536	negative regulation of response to biotic stimulus
GO:0007612	142	Down	0.718128	Down	0.999224	Down	0.932389	Down	0.999385	Up	0.429043	learning
GO:0035247	8	Up	0.718128	Up	0.663722	Up	0.947801	Down	0.999385	Down	0.606501	peptidyl-arginine omega-N-methylation
GO:0045026	31	Up	0.718128	Up	0.999224	Up	0.917924	Up	0.999385	Up	0.508931	plasma membrane fusion
GO:0071467	19	Down	0.718128	Up	0.999224	Up	0.943225	Up	0.999385	Up	0.821044	cellular response to pH
hsa00330	54	Up	0.718128	Up	0.754579	Up	0.554761	Up	0.999385	Up	0.955821	Arginine and proline metabolism
GO:0030497	12	Up	0.718128	Up	0.987747	Up	0.991005	Up	0.999385	Down	0.976883	fatty acid elongation
GO:0010659	25	Up	0.718128	Down	0.991123	Down	0.977639	Down	0.999385	Up	0.42461	cardiac muscle cell apoptotic process
GO:0007040	50	Up	0.718128	Up	0.999224	Down	0.751012	Down	0.999385	Up	0.111379	lysosome organization
GO:0080171	50	Up	0.718128	Up	0.999224	Down	0.751012	Down	0.999385	Up	0.111379	lytic vacuole organization
GO:0071027	12	Up	0.718128	Down	0.957107	Up	0.866607	Down	0.999385	Down	0.118732	nuclear RNA surveillance
GO:0071028	12	Up	0.718128	Down	0.957107	Up	0.866607	Down	0.999385	Down	0.118732	nuclear mRNA surveillance
GO:0015758	145	Up	0.718128	Up	0.999224	Down	0.94734	Down	0.999385	Up	0.272556	glucose transport
GO:0051014	9	Down	0.718128	Down	0.999224	Down	0.724702	Down	0.999385	Up	0.2397	actin filament severing
GO:0071674	16	Down	0.718128	Up	0.952231	Down	0.916902	Down	0.999385	Up	0.000533419	mononuclear cell migration
GO:0001818	221	Down	0.718128	Up	0.950143	Down	0.873596	Up	0.999385	Up	0.00479149	negative regulation of cytokine production
GO:0001702	30	Up	0.718128	Up	0.999224	Down	0.969872	Down	0.999385	Up	0.410914	gastrulation with mouth forming second
GO:1903670	26	Down	0.718128	Down	0.999224	Down	0.927704	Up	0.999385	Down	0.713436	regulation of sprouting angiogenesis
GO:0019079	96	Down	0.718128	Down	0.999224	Down	0.693319	Up	0.999385	Up	0.172656	viral genome replication
GO:0034620	129	Up	0.718128	Up	0.987747	Up	0.989297	Down	0.999385	Up	0.220448	cellular response to unfolded protein
GO:0006596	13	Down	0.718128	Up	0.502329	Up	0.611757	Down	0.999385	Up	0.283417	polyamine biosynthetic process
GO:0071371	16	Down	0.718128	Down	0.999224	Up	0.87425	Up	0.999385	Down	0.834178	cellular response to gonadotropin stimulus
GO:0090030	11	Down	0.718128	Down	0.957107	Down	0.966318	Up	0.999385	Up	0.992255	regulation of steroid hormone biosynthetic process
GO:0002726	13	Down	0.718128	Down	0.999224	Down	0.825291	Down	0.999385	Up	0.0467283	positive regulation of T cell cytokine production
GO:0046931	13	Up	0.718128	Down	0.999224	Down	0.939313	Up	0.999385	Up	0.205133	pore complex assembly
GO:0008645	147	Up	0.718128	Up	0.999224	Down	0.938337	Down	0.999385	Up	0.27386	hexose transport
GO:0010888	17	Up	0.718128	Up	0.757967	Down	0.653103	Up	0.999385	Up	0.925833	negative regulation of lipid storage
GO:0051952	72	Down	0.71832	Down	0.999224	Up	0.976441	Up	0.999385	Up	0.355183	regulation of amine transport
GO:0000266	31	Up	0.720418	Down	0.999224	Up	0.963729	Down	0.999385	Down	0.30764	mitochondrial fission
GO:0002697	416	Down	0.720834	Up	0.975362	Down	0.963729	Down	0.999385	Up	7.37695e-05	regulation of immune effector process
GO:0016574	40	Up	0.720834	Down	0.999224	Up	0.938969	Down	0.999385	Up	0.611999	histone ubiquitination
GO:0007160	195	Down	0.720834	Down	0.999224	Up	0.998263	Up	0.999385	Up	0.0485205	cell-matrix adhesion
GO:0031348	144	Down	0.720871	Up	0.999224	Down	0.762891	Down	0.999385	Up	0.0537297	negative regulation of defense response
GO:0035246	9	Up	0.720871	Up	0.715805	Up	0.9495	Down	0.999385	Down	0.508028	peptidyl-arginine N-methylation
GO:0010800	26	Up	0.720871	Up	0.957107	Down	0.941542	Down	0.999385	Up	0.132711	positive regulation of peptidyl-threonine phosphorylation
GO:0016082	12	Up	0.720871	Up	0.999224	Down	0.980636	Up	0.999385	Up	0.704174	synaptic vesicle priming
GO:0072210	41	Down	0.720871	Up	0.999224	Up	0.804727	Down	0.999385	Up	0.97827	metanephric nephron development
GO:0045987	30	Down	0.720871	Up	0.999224	Up	0.938033	Up	0.999385	Up	0.500747	positive regulation of smooth muscle contraction
GO:0043551	40	Down	0.720871	Down	0.999224	Up	0.991745	Down	0.999385	Up	0.018871	regulation of phosphatidylinositol 3-kinase activity
GO:0050919	40	Up	0.720871	Down	0.997245	Down	0.862615	Down	0.999385	Up	0.327017	negative chemotaxis
GO:0033002	152	Down	0.720871	Down	0.999224	Down	0.970973	Down	0.999385	Up	0.153876	muscle cell proliferation
GO:2000677	34	Up	0.720871	Up	0.840256	Down	0.943225	Up	0.999385	Up	0.951574	regulation of transcription regulatory region DNA binding
GO:0036297	43	Up	0.720871	Down	0.950217	Up	0.984172	Down	0.999385	Down	0.770003	interstrand cross-link repair
GO:0007565	200	Down	0.720871	Up	0.999224	Up	0.866607	Up	0.999385	Up	0.0666367	female pregnancy
GO:0002702	67	Down	0.720871	Up	0.999224	Up	0.963729	Up	0.999385	Up	0.00227139	positive regulation of production of molecular mediator of immune response
GO:0046639	15	Down	0.720871	Up	0.83314	Down	0.898968	Up	0.999385	Up	0.608727	negative regulation of alpha-beta T cell differentiation
GO:0006586	18	Up	0.720871	Up	0.999224	Up	0.932389	Up	0.999385	Down	0.907792	indolalkylamine metabolic process
GO:0060525	12	Up	0.720871	Down	0.999224	Down	0.932389	Up	0.999385	Down	0.611033	prostate glandular acinus development
GO:0002819	121	Down	0.720871	Up	0.957107	Down	0.912872	Down	0.999385	Up	0.000250843	regulation of adaptive immune response
GO:0002753	55	Up	0.720871	Up	0.999224	Down	0.69316	Down	0.999385	Up	0.180347	cytoplasmic pattern recognition receptor signaling pathway
GO:0044706	246	Down	0.720871	Up	0.999224	Up	0.866607	Up	0.999385	Up	0.141559	multi-multicellular organism process
GO:0051962	436	Down	0.720871	Down	0.999224	Down	0.947801	Down	0.999385	Up	0.132196	positive regulation of nervous system development
GO:0010665	21	Up	0.720871	Down	0.999224	Up	0.963729	Up	0.999385	Up	0.755848	regulation of cardiac muscle cell apoptotic process
GO:0031293	15	Up	0.720871	Up	0.999224	Down	0.952376	Up	0.999385	Up	0.292402	membrane protein intracellular domain proteolysis
GO:0042035	98	Down	0.720871	Up	0.999224	Down	0.804727	Up	0.999385	Up	5.54603e-05	regulation of cytokine biosynthetic process
GO:0050829	43	Down	0.720871	Up	0.991684	Up	0.873596	Up	0.999385	Up	0.000855452	defense response to Gram-negative bacterium
GO:1903308	141	Up	0.720871	Up	0.999224	Down	0.762891	Down	0.999385	Up	0.981235	regulation of chromatin modification
GO:0010922	28	Down	0.720871	Down	0.955189	Down	0.941542	Up	0.999385	Up	0.0288897	positive regulation of phosphatase activity
GO:0051047	367	Down	0.720871	Up	0.999224	Up	0.939313	Up	0.999385	Up	0.0747297	positive regulation of secretion
GO:0045806	39	Down	0.720871	Up	0.999224	Up	0.992279	Down	0.999385	Up	0.488373	negative regulation of endocytosis
hsa05131	61	Down	0.720871	Down	0.999224	Down	0.779159	Down	0.999385	Up	0.000322856	Shigellosis
GO:0030968	126	Up	0.720871	Up	0.96737	Up	0.984569	Down	0.999385	Up	0.203045	endoplasmic reticulum unfolded protein response
GO:0050775	31	Up	0.720871	Down	0.977992	Down	0.984172	Down	0.999385	Up	0.308035	positive regulation of dendrite morphogenesis
GO:0046415	13	Down	0.720871	Up	0.987747	Up	0.898432	Up	0.999385	Up	0.1174	urate metabolic process
GO:0070875	17	Up	0.720871	Up	0.95502	Up	0.958134	Down	0.999385	Down	0.611554	positive regulation of glycogen metabolic process
GO:0030326	133	Up	0.720871	Up	0.999224	Up	0.986525	Up	0.999385	Up	0.907792	embryonic limb morphogenesis
GO:0035113	133	Up	0.720871	Up	0.999224	Up	0.986525	Up	0.999385	Up	0.907792	embryonic appendage morphogenesis
GO:0045992	25	Up	0.720871	Up	0.999224	Down	0.967044	Up	0.999385	Up	0.453801	negative regulation of embryonic development
GO:0043484	93	Up	0.720871	Down	0.999224	Down	0.818732	Down	0.999385	Down	0.650577	regulation of RNA splicing
GO:0045744	42	Down	0.720871	Up	0.890114	Up	0.970973	Down	0.999385	Up	0.164291	negative regulation of G-protein coupled receptor protein signaling pathway
GO:0042401	20	Down	0.720871	Up	0.50341	Up	0.554761	Down	0.999385	Up	0.301479	cellular biogenic amine biosynthetic process
hsa00052	27	Down	0.720871	Up	0.999224	Up	0.917924	Down	0.999385	Up	0.61201	Galactose metabolism
GO:0051568	51	Up	0.720871	Down	0.999224	Down	0.724702	Up	0.999385	Down	0.926299	histone H3-K4 methylation
GO:0017182	8	Up	0.720871	Down	0.836948	Down	0.96979	Down	0.999385	Down	0.772607	peptidyl-diphthamide metabolic process
GO:0017183	8	Up	0.720871	Down	0.836948	Down	0.96979	Down	0.999385	Down	0.772607	peptidyl-diphthamide biosynthetic process from peptidyl-histidine
GO:0043462	58	Up	0.720871	Down	0.999224	Up	0.928288	Down	0.999385	Down	0.664727	regulation of ATPase activity
GO:1903792	32	Down	0.720871	Up	0.909296	Up	0.985306	Down	0.999385	Up	0.806065	negative regulation of anion transport
GO:0032736	13	Down	0.720871	Up	0.999224	Down	0.738356	Up	0.999385	Up	0.355183	positive regulation of interleukin-13 production
GO:0019369	63	Down	0.720871	Up	0.715805	Up	0.804727	Up	0.999385	Up	0.170091	arachidonic acid metabolic process
GO:0097105	11	Up	0.720871	Up	0.999224	Down	0.88428	Down	0.999385	Down	0.894115	presynaptic membrane assembly
GO:0046165	152	Up	0.720871	Up	0.349857	Up	0.851459	Down	0.999385	Down	0.870098	alcohol biosynthetic process
GO:0051181	24	Down	0.720871	Down	0.999224	Up	0.895231	Up	0.999385	Down	0.814915	cofactor transport
GO:0021801	21	Down	0.720871	Down	0.999224	Up	0.976441	Down	0.999385	Up	0.417028	cerebral cortex radial glia guided migration
GO:0022030	21	Down	0.720871	Down	0.999224	Up	0.976441	Down	0.999385	Up	0.417028	telencephalon glial cell migration
GO:0032776	35	Up	0.720871	Up	0.999224	Up	0.973036	Down	0.999385	Up	0.818417	DNA methylation on cytosine
GO:0034314	31	Down	0.720871	Up	0.999224	Up	0.815178	Down	0.999385	Up	0.0433762	Arp2/3 complex-mediated actin nucleation
GO:0051571	16	Up	0.720871	Up	0.999224	Down	0.989115	Up	0.999385	Down	0.939076	positive regulation of histone H3-K4 methylation
GO:0051043	21	Down	0.720871	Up	0.999224	Down	0.930684	Down	0.999385	Up	0.884394	regulation of membrane protein ectodomain proteolysis
GO:0090207	35	Up	0.720871	Down	0.999224	Down	0.898432	Up	0.999385	Up	0.942629	regulation of triglyceride metabolic process
GO:0042438	18	Down	0.720871	Up	0.999224	Up	0.873596	Up	0.999385	Up	0.106405	melanin biosynthetic process
GO:0009109	12	Up	0.720871	Up	0.952231	Up	0.640501	Up	0.999385	Down	0.153174	coenzyme catabolic process
GO:0009299	20	Down	0.720871	Up	0.999224	Down	0.633593	Down	0.999385	Up	0.92945	mRNA transcription
GO:0046485	7	Up	0.720871	Down	0.999224	Down	0.938033	Down	0.999385	Up	0.713436	ether lipid metabolic process
GO:0045736	30	Up	0.720871	Down	0.999224	Down	0.848098	Down	0.999385	Up	0.99733	negative regulation of cyclin-dependent protein serine/threonine kinase activity
GO:0045604	43	Down	0.721009	Down	0.999224	Down	0.985174	Up	0.999385	Up	0.417145	regulation of epidermal cell differentiation
GO:0044321	20	Down	0.721009	Up	0.999224	Up	0.917924	Down	0.999385	Up	0.242716	response to leptin
GO:0032201	27	Up	0.721009	Down	0.987747	Up	0.938337	Down	0.999385	Down	0.203045	telomere maintenance via semi-conservative replication
GO:0003094	20	Down	0.721009	Up	0.999224	Down	0.874756	Up	0.999385	Up	0.563368	glomerular filtration
GO:0010880	25	Up	0.721009	Up	0.999224	Up	0.747606	Up	0.999385	Up	0.898325	regulation of release of sequestered calcium ion into cytosol by sarcoplasmic reticulum
GO:0002576	87	Down	0.721009	Up	0.977662	Up	0.963729	Up	0.999385	Up	0.00101362	platelet degranulation
GO:0018279	247	Up	0.721009	Up	0.999224	Up	0.554761	Down	0.999385	Up	0.0477889	protein N-linked glycosylation via asparagine
GO:0072378	25	Down	0.721009	Up	0.999224	Up	0.963729	Up	0.999385	Up	0.861216	blood coagulation, fibrin clot formation
GO:0006378	37	Up	0.721009	Up	0.999224	Down	0.958134	Down	0.999385	Down	0.761219	mRNA polyadenylation
GO:0050714	208	Down	0.721009	Up	0.991123	Up	0.952376	Up	0.999385	Up	0.0363038	positive regulation of protein secretion
GO:0008206	50	Up	0.721009	Up	0.987747	Up	0.963729	Down	0.999385	Down	0.853186	bile acid metabolic process
GO:0050864	106	Down	0.721009	Up	0.994193	Down	0.941542	Down	0.999385	Up	0.000213568	regulation of B cell activation
GO:0006418	46	Up	0.721009	Up	0.987747	Up	0.810848	Down	0.999385	Down	0.668363	tRNA aminoacylation for protein translation
GO:0051481	11	Down	0.721009	Down	0.999224	Up	0.810848	Up	0.999385	Down	0.494254	negative regulation of cytosolic calcium ion concentration
GO:0006487	257	Up	0.721009	Up	0.999224	Up	0.577268	Down	0.999385	Up	0.0674745	protein N-linked glycosylation
GO:0060674	31	Up	0.722536	Down	0.928605	Down	0.941542	Down	0.999385	Up	0.232214	placenta blood vessel development
GO:0060561	26	Down	0.722537	Up	0.997245	Down	0.933488	Down	0.999385	Up	0.598483	apoptotic process involved in morphogenesis
GO:0042347	23	Down	0.722537	Down	0.999224	Down	0.618883	Down	0.999385	Up	0.402474	negative regulation of NF-kappaB import into nucleus
GO:0007405	57	Down	0.723445	Down	0.999224	Down	0.967044	Up	0.999385	Up	0.139696	neuroblast proliferation
GO:1901679	11	Up	0.723838	Down	0.794307	Up	0.815178	Up	0.999385	Up	0.779716	nucleotide transmembrane transport
GO:0060343	25	Up	0.723942	Up	0.957107	Down	0.999305	Down	0.999385	Up	0.471128	trabecula formation
GO:0003351	21	Up	0.723942	Down	0.794307	Up	0.917924	Up	0.999385	Down	0.860681	epithelial cilium movement
GO:0098742	219	Down	0.725259	Up	0.997245	Down	0.804727	Down	0.999385	Up	0.329431	cell-cell adhesion via plasma-membrane adhesion molecules
GO:0050769	375	Down	0.725273	Down	0.999224	Down	0.943818	Down	0.999385	Up	0.115799	positive regulation of neurogenesis
GO:0021545	41	Up	0.726014	Down	0.999224	Down	0.873596	Up	0.999385	Down	0.56372	cranial nerve development
GO:0032069	23	Down	0.726887	Up	0.999224	Down	0.94734	Up	0.999385	Up	0.544642	regulation of nuclease activity
GO:0050764	68	Down	0.726887	Up	0.957107	Down	0.930627	Down	0.999385	Up	1.4007e-05	regulation of phagocytosis
GO:2001243	91	Up	0.72733	Down	0.999224	Down	0.929115	Up	0.999385	Up	0.142292	negative regulation of intrinsic apoptotic signaling pathway
GO:0008207	33	Down	0.727423	Down	0.999224	Up	0.789056	Down	0.999385	Up	0.838208	C21-steroid hormone metabolic process
GO:0010881	19	Up	0.727998	Up	0.999224	Up	0.88428	Up	0.999385	Up	0.888177	regulation of cardiac muscle contraction by regulation of the release of sequestered calcium ion
GO:0042095	17	Down	0.728329	Up	0.999224	Up	0.917774	Up	0.999385	Up	0.205133	interferon-gamma biosynthetic process
GO:0051492	67	Down	0.728329	Down	0.895035	Down	0.808104	Down	0.999385	Up	0.116883	regulation of stress fiber assembly
GO:0003229	48	Up	0.728329	Up	0.997245	Down	0.804727	Down	0.999385	Down	0.892513	ventricular cardiac muscle tissue development
hsa00601	26	Down	0.728531	Down	0.999224	Up	0.554761	Down	0.999385	Up	0.82761	Glycosphingolipid biosynthesis - lacto and neolacto series
GO:0046888	74	Down	0.72855	Down	0.999224	Up	0.810848	Up	0.999385	Down	0.857741	negative regulation of hormone secretion
GO:0001892	93	Up	0.72855	Down	0.999224	Down	0.554761	Down	0.999385	Up	0.576428	embryonic placenta development
GO:0006690	102	Down	0.72855	Up	0.770259	Up	0.843998	Up	0.999385	Up	0.095614	icosanoid metabolic process
GO:1901568	102	Down	0.72855	Up	0.770259	Up	0.843998	Up	0.999385	Up	0.095614	fatty acid derivative metabolic process
GO:0001941	32	Up	0.72855	Up	0.999224	Down	0.833706	Down	0.999385	Down	0.184576	postsynaptic membrane organization
GO:0098787	9	Up	0.72855	Up	0.999224	Up	0.958134	Up	0.999385	Up	0.45271	mRNA cleavage involved in mRNA processing
GO:0035588	23	Down	0.72855	Up	0.994193	Down	0.949442	Up	0.999385	Up	0.0114838	G-protein coupled purinergic receptor signaling pathway
GO:0002720	32	Down	0.72855	Down	0.999224	Down	0.871939	Up	0.999385	Up	0.00063653	positive regulation of cytokine production involved in immune response
GO:0007215	69	Down	0.72855	Down	0.999224	Up	0.975213	Down	0.999385	Up	0.626556	glutamate receptor signaling pathway
GO:0000288	68	Up	0.72855	Down	0.991123	Down	0.874756	Down	0.999385	Down	0.468825	nuclear-transcribed mRNA catabolic process, deadenylation-dependent decay
GO:0048644	71	Up	0.72855	Up	0.991684	Down	0.928288	Down	0.999385	Down	0.973272	muscle organ morphogenesis
GO:1901532	43	Up	0.72855	Up	0.957107	Down	0.975596	Up	0.999385	Down	0.246823	regulation of hematopoietic progenitor cell differentiation
GO:0042094	22	Down	0.72855	Down	0.999224	Down	0.898432	Up	0.999385	Up	0.0678472	interleukin-2 biosynthetic process
GO:1900026	28	Down	0.731416	Down	0.950217	Up	0.82043	Up	0.999385	Up	0.310091	positive regulation of substrate adhesion-dependent cell spreading
GO:0060457	16	Down	0.731416	Down	0.999224	Up	0.836131	Up	0.999385	Down	0.722423	negative regulation of digestive system process
GO:0097050	11	Down	0.731804	Up	0.999224	Down	0.942573	Down	0.999385	Up	0.972702	type B pancreatic cell apoptotic process
GO:0006501	32	Up	0.731851	Down	0.979364	Down	0.992279	Up	0.999385	Up	0.92945	C-terminal protein lipidation
GO:0071360	12	Up	0.731851	Up	0.999224	Up	0.967044	Up	0.999385	Up	0.238047	cellular response to exogenous dsRNA
GO:0007045	69	Down	0.731851	Down	0.999224	Down	0.967752	Down	0.999385	Up	0.219258	cell-substrate adherens junction assembly
GO:0048041	69	Down	0.731851	Down	0.999224	Down	0.967752	Down	0.999385	Up	0.219258	focal adhesion assembly
GO:0051145	48	Up	0.732662	Down	0.999224	Up	0.984172	Up	0.999385	Down	0.278972	smooth muscle cell differentiation
GO:1900120	17	Down	0.732662	Up	0.999224	Up	0.936651	Up	0.999385	Down	0.991982	regulation of receptor binding
GO:0090311	33	Up	0.733787	Up	0.663722	Down	0.938969	Up	0.999385	Up	0.946852	regulation of protein deacetylation
GO:0021954	73	Up	0.734268	Down	0.999224	Up	0.958134	Down	0.999385	Up	0.127387	central nervous system neuron development
GO:0002643	18	Down	0.734268	Down	0.999224	Down	0.689103	Down	0.999385	Up	0.0101637	regulation of tolerance induction
GO:0098727	166	Up	0.734566	Down	0.987747	Down	0.918134	Down	0.999385	Up	0.877022	maintenance of cell number
GO:0009396	11	Up	0.734566	Up	0.999224	Up	0.66195	Up	0.999385	Down	0.961245	folic acid-containing compound biosynthetic process
GO:0051592	115	Down	0.735295	Down	0.999224	Up	0.887144	Up	0.999385	Up	0.0360845	response to calcium ion
hsa04920	68	Up	0.736827	Up	0.817912	Down	0.965758	Down	0.999385	Down	0.857741	Adipocytokine signaling pathway
GO:0048566	36	Up	0.738035	Up	0.95462	Up	0.94621	Down	0.999385	Up	0.569669	embryonic digestive tract development
GO:0035461	7	Down	0.738035	Up	0.999224	Down	0.973036	Down	0.999385	Down	0.47646	vitamin transmembrane transport
GO:0050651	15	Up	0.739729	Down	0.999224	Up	0.88428	Up	0.999385	Up	0.20224	dermatan sulfate proteoglycan biosynthetic process
hsa03018	71	Up	0.742049	Down	0.999224	Down	0.939313	Down	0.999385	Down	0.0572351	RNA degradation
GO:0006544	16	Up	0.742049	Down	0.999224	Up	0.991747	Down	0.999385	Down	0.154007	glycine metabolic process
GO:1902236	19	Up	0.742049	Up	0.991123	Down	0.874756	Up	0.999385	Up	0.940764	negative regulation of endoplasmic reticulum stress-induced intrinsic apoptotic signaling pathway
GO:0060021	85	Up	0.742049	Up	0.957107	Down	0.867645	Down	0.999385	Up	0.504406	palate development
GO:0010906	107	Up	0.742049	Up	0.998291	Up	0.984172	Up	0.999385	Up	0.990377	regulation of glucose metabolic process
GO:0015749	149	Up	0.742049	Up	0.999224	Down	0.947326	Down	0.999385	Up	0.272401	monosaccharide transport
GO:0006383	55	Up	0.744668	Down	0.226878	Down	0.809191	Down	0.999385	Down	0.164357	transcription from RNA polymerase III promoter
GO:0051290	38	Up	0.74562	Down	0.999224	Up	0.973036	Up	0.999385	Up	0.945669	protein heterotetramerization
GO:0050869	32	Down	0.74562	Down	0.999224	Down	0.895231	Up	0.999385	Up	0.00282266	negative regulation of B cell activation
GO:0051930	36	Down	0.74562	Up	0.908242	Up	0.898432	Up	0.999385	Up	0.967917	regulation of sensory perception of pain
GO:0051931	36	Down	0.74562	Up	0.908242	Up	0.898432	Up	0.999385	Up	0.967917	regulation of sensory perception
GO:0035871	10	Down	0.74619	Down	0.999224	Up	0.939313	Up	0.999385	Up	0.956938	protein K11-linked deubiquitination
GO:0072574	15	Up	0.746196	Up	0.999224	Down	0.740331	Down	0.999385	Up	0.460645	hepatocyte proliferation
GO:0072575	15	Up	0.746196	Up	0.999224	Down	0.740331	Down	0.999385	Up	0.460645	epithelial cell proliferation involved in liver morphogenesis
GO:0002183	12	Up	0.746229	Down	0.950143	Up	0.873596	Up	0.999385	Down	0.746415	cytoplasmic translational initiation
GO:0042634	23	Up	0.746491	Up	0.526987	Down	0.947801	Down	0.999385	Up	0.425812	regulation of hair cycle
hsa00760	24	Up	0.746855	Up	0.999224	Up	0.936651	Up	0.999385	Up	0.446361	Nicotinate and nicotinamide metabolism
GO:0090382	15	Down	0.747775	Up	0.999224	Down	0.949442	Up	0.999385	Up	0.0288596	phagosome maturation
GO:0007043	97	Down	0.747866	Up	0.999224	Down	0.618883	Down	0.999385	Up	0.201771	cell-cell junction assembly
GO:0018023	29	Up	0.747866	Down	0.982582	Down	0.895231	Up	0.999385	Down	0.871892	peptidyl-lysine trimethylation
GO:0048168	49	Down	0.747866	Down	0.999224	Up	0.946774	Down	0.999385	Up	0.878894	regulation of neuronal synaptic plasticity
GO:0031032	146	Down	0.747866	Down	0.991123	Down	0.666869	Down	0.999385	Up	0.584204	actomyosin structure organization
GO:0048568	440	Up	0.750403	Up	0.999224	Down	0.946774	Down	0.999385	Up	0.91876	embryonic organ development
GO:0071880	19	Up	0.750403	Up	0.999224	Down	0.98057	Down	0.999385	Up	0.93898	adenylate cyclase-activating adrenergic receptor signaling pathway
GO:0021783	16	Up	0.750403	Down	0.939576	Down	0.970973	Up	0.999385	Down	0.786614	preganglionic parasympathetic fiber development
GO:0050687	18	Down	0.750541	Down	0.908242	Down	0.764571	Up	0.999385	Up	0.825395	negative regulation of defense response to virus
GO:0055098	14	Down	0.750541	Up	0.999224	Down	0.738356	Up	0.999385	Up	0.0555973	response to low-density lipoprotein particle
GO:0007613	102	Down	0.75151	Down	0.999224	Up	0.958134	Down	0.999385	Up	0.772607	memory
GO:0002385	33	Down	0.75151	Up	0.999224	Up	0.689103	Up	0.999385	Up	0.686342	mucosal immune response
GO:0032675	102	Down	0.752024	Up	0.950217	Down	0.84177	Up	0.999385	Up	3.27029e-05	regulation of interleukin-6 production
GO:0007171	12	Down	0.752024	Up	0.999224	Up	0.554761	Down	0.999385	Up	0.768327	activation of transmembrane receptor protein tyrosine kinase activity
GO:0061384	24	Up	0.752395	Up	0.999224	Down	0.554761	Down	0.999385	Up	0.862166	heart trabecula morphogenesis
GO:0051646	35	Down	0.753475	Up	0.999224	Down	0.824124	Down	0.999385	Down	0.888909	mitochondrion localization
GO:0007252	14	Up	0.753475	Down	0.999224	Down	0.673698	Down	0.999385	Up	0.0563631	I-kappaB phosphorylation
GO:0097305	370	Down	0.753475	Up	0.999224	Up	0.946774	Up	0.999385	Up	0.135824	response to alcohol
GO:1901522	28	Up	0.75444	Down	0.999224	Down	0.554761	Up	0.999385	Up	0.926299	positive regulation of transcription from RNA polymerase II promoter involved in cellular response to chemical stimulus
GO:0032231	77	Down	0.75444	Down	0.790429	Down	0.796395	Down	0.999385	Up	0.0889859	regulation of actin filament bundle assembly
GO:0019372	13	Down	0.75444	Down	0.999224	Up	0.721533	Up	0.999385	Up	0.0510188	lipoxygenase pathway
GO:0006706	24	Down	0.75444	Up	0.999224	Down	0.963729	Down	0.999385	Up	0.812005	steroid catabolic process
GO:0033144	31	Up	0.75444	Down	0.999224	Up	0.932389	Down	0.999385	Up	0.80072	negative regulation of intracellular steroid hormone receptor signaling pathway
GO:1900117	24	Up	0.75444	Up	0.950143	Down	0.704303	Down	0.999385	Up	0.821663	regulation of execution phase of apoptosis
GO:0014850	20	Up	0.75444	Up	0.999224	Up	0.843998	Down	0.999385	Down	0.634262	response to muscle activity
GO:0042391	354	Down	0.75444	Down	0.999224	Up	0.967044	Up	0.999385	Up	0.69645	regulation of membrane potential
GO:0042594	159	Up	0.75444	Up	0.999224	Up	0.96493	Down	0.999385	Down	0.349488	response to starvation
GO:1902306	11	Up	0.75444	Up	0.942886	Up	0.848098	Up	0.999385	Down	0.622978	negative regulation of sodium ion transmembrane transport
GO:0086069	11	Down	0.75444	Down	0.8655	Down	0.912386	Down	0.999385	Up	0.902227	bundle of His cell to Purkinje myocyte communication
GO:0016445	50	Up	0.75444	Up	0.999224	Up	0.948757	Up	0.999385	Down	0.980071	somatic diversification of immunoglobulins
GO:0034123	19	Down	0.75444	Down	0.999224	Up	0.933488	Up	0.999385	Up	0.0747804	positive regulation of toll-like receptor signaling pathway
GO:0071025	14	Up	0.755685	Down	0.96737	Up	0.930684	Down	0.999385	Down	0.0700118	RNA surveillance
GO:0006623	26	Up	0.75625	Up	0.999224	Down	0.902213	Down	0.999385	Up	0.698881	protein targeting to vacuole
GO:0044068	57	Up	0.75625	Down	0.908397	Down	0.858695	Down	0.999385	Up	0.0433185	modulation by symbiont of host cellular process
GO:0007020	20	Up	0.75625	Down	0.999224	Down	0.902213	Up	0.999385	Down	0.912499	microtubule nucleation
GO:0042113	219	Down	0.75625	Down	0.999224	Down	0.810848	Down	0.999385	Up	0.00537894	B cell activation
GO:0090329	34	Up	0.75625	Down	0.957107	Down	0.75409	Up	0.999385	Up	0.926299	regulation of DNA-dependent DNA replication
GO:0051546	12	Down	0.75625	Up	0.999224	Down	0.952376	Up	0.999385	Up	0.706647	keratinocyte migration
GO:0007567	19	Down	0.75625	Up	0.0315685	Up	0.960898	Down	0.999385	Up	0.355183	parturition
GO:0046697	21	Down	0.75625	Down	0.999224	Down	0.940923	Up	0.999385	Up	0.152328	decidualization
GO:0045197	28	Up	0.7565	Down	0.999224	Up	0.740274	Up	0.999385	Up	0.807769	establishment or maintenance of epithelial cell apical/basal polarity
GO:0018108	331	Down	0.756573	Up	0.999224	Down	0.898432	Down	0.999385	Up	0.126029	peptidyl-tyrosine phosphorylation
GO:0031017	11	Down	0.757878	Up	0.999224	Down	0.970973	Up	0.999385	Up	0.898187	exocrine pancreas development
GO:0070584	20	Up	0.759476	Down	0.952231	Down	0.554761	Down	0.999385	Down	0.744938	mitochondrion morphogenesis
GO:0051445	40	Down	0.759683	Down	0.999224	Down	0.942573	Up	0.999385	Up	0.583679	regulation of meiotic cell cycle
GO:0031579	18	Down	0.759743	Up	0.999224	Down	0.675913	Down	0.999385	Up	0.0574858	membrane raft organization
hsa04115	68	Down	0.760748	Up	0.999224	Up	0.990761	Down	0.999385	Up	0.0259101	p53 signaling pathway
GO:2000515	15	Down	0.760748	Up	0.83314	Down	0.898432	Down	0.999385	Up	0.264031	negative regulation of CD4-positive, alpha-beta T cell activation
GO:1904948	8	Up	0.760748	Down	0.999224	Up	0.930684	Down	0.999385	Up	0.200144	midbrain dopaminergic neuron differentiation
GO:2001275	11	Up	0.760748	Down	0.999224	Down	0.828093	Down	0.999385	Up	0.631354	positive regulation of glucose import in response to insulin stimulus
GO:0030277	17	Down	0.760837	Down	0.502737	Down	0.932389	Up	0.999385	Up	0.435246	maintenance of gastrointestinal epithelium
GO:0042220	50	Down	0.761937	Down	0.999224	Down	0.981874	Up	0.999385	Up	0.306768	response to cocaine
GO:0043407	73	Down	0.764521	Down	0.999224	Down	0.554761	Down	0.999385	Up	0.114222	negative regulation of MAP kinase activity
GO:0021534	12	Down	0.764521	Down	0.999224	Up	0.984569	Down	0.999385	Up	0.805441	cell proliferation in hindbrain
hsa04976	71	Down	0.764791	Up	0.999224	Up	0.941542	Down	0.999385	Up	0.961987	Bile secretion
GO:0008542	54	Down	0.764791	Down	0.999224	Down	0.941542	Down	0.999385	Up	0.601478	visual learning
GO:0098810	19	Down	0.765498	Up	0.987747	Up	0.898432	Up	0.999385	Down	0.801081	neurotransmitter reuptake
GO:0046341	14	Up	0.766875	Up	0.999224	Down	0.821384	Down	0.999385	Up	0.811549	CDP-diacylglycerol metabolic process
GO:0015804	35	Down	0.7675	Up	0.999224	Down	0.917924	Down	0.999385	Up	0.191735	neutral amino acid transport
GO:0008544	311	Down	0.7675	Down	0.999224	Down	0.898432	Up	0.999385	Up	0.0786864	epidermis development
GO:0002544	24	Down	0.768059	Up	0.999224	Up	0.997521	Up	0.999385	Up	0.00189821	chronic inflammatory response
GO:1902591	83	Up	0.768059	Up	0.999224	Up	0.554761	Down	0.999385	Up	0.111379	single-organism membrane budding
GO:0043124	56	Down	0.768069	Up	0.999224	Down	0.652085	Down	0.999385	Up	0.384783	negative regulation of I-kappaB kinase/NF-kappaB signaling
GO:0035235	24	Down	0.769343	Down	0.999224	Down	0.804727	Up	0.999385	Up	0.825395	ionotropic glutamate receptor signaling pathway
GO:0034308	43	Up	0.769343	Up	0.349857	Up	0.926988	Down	0.999385	Down	0.276515	primary alcohol metabolic process
GO:0034501	11	Up	0.769343	Down	0.999224	Up	0.845847	Down	0.999385	Up	0.235481	protein localization to kinetochore
GO:0050857	15	Down	0.769343	Up	0.999224	Down	0.747606	Down	0.999385	Up	0.00132012	positive regulation of antigen receptor-mediated signaling pathway
GO:0002707	33	Down	0.769343	Up	0.999224	Down	0.866607	Up	0.999385	Up	0.00341454	negative regulation of lymphocyte mediated immunity
GO:0043583	212	Up	0.769343	Up	0.999224	Down	0.992021	Down	0.999385	Up	0.584204	ear development
GO:0051016	17	Down	0.769343	Up	0.999224	Down	0.618883	Up	0.999385	Up	0.461968	barbed-end actin filament capping
GO:0043584	16	Up	0.769343	Down	0.999224	Down	0.898968	Up	0.999385	Down	0.998396	nose development
hsa00670	18	Up	0.769343	Up	0.999224	Up	0.740274	Up	0.999385	Down	0.841955	One carbon pool by folate
GO:0006457	230	Up	0.769343	Up	0.895203	Up	0.618883	Up	0.999385	Up	0.19513	protein folding
GO:0001894	213	Down	0.769343	Up	0.999224	Down	0.88428	Down	0.999385	Up	0.0581592	tissue homeostasis
GO:0050795	246	Down	0.769343	Up	0.987747	Down	0.902213	Down	0.999385	Up	0.00921874	regulation of behavior
GO:0010976	224	Down	0.769343	Up	0.999224	Down	0.990761	Down	0.999385	Up	0.0666458	positive regulation of neuron projection development
GO:0072673	16	Down	0.769343	Down	0.999224	Down	0.950514	Down	0.999385	Up	0.308719	lamellipodium morphogenesis
GO:0072666	27	Up	0.769343	Up	0.999224	Down	0.88428	Down	0.999385	Up	0.602282	establishment of protein localization to vacuole
GO:0071236	15	Down	0.76996	Down	0.999224	Up	0.838757	Up	0.999385	Up	0.168239	cellular response to antibiotic
GO:0048557	19	Up	0.770405	Up	0.999224	Down	0.976441	Up	0.999385	Up	0.702403	embryonic digestive tract morphogenesis
GO:0060419	67	Up	0.770405	Up	0.999224	Up	0.917774	Down	0.999385	Up	0.763911	heart growth
GO:0051127	16	Down	0.770405	Down	0.999224	Down	0.91395	Up	0.999385	Up	0.105757	positive regulation of actin nucleation
GO:0042092	33	Down	0.770405	Up	0.994193	Down	0.919141	Up	0.999385	Up	0.00359034	type 2 immune response
GO:0051533	10	Down	0.770405	Down	0.987125	Up	0.662469	Down	0.999385	Down	0.999955	positive regulation of NFAT protein import into nucleus
GO:0045089	334	Down	0.770405	Down	0.999224	Down	0.833706	Down	0.999385	Up	3.41519e-05	positive regulation of innate immune response
GO:0031055	44	Up	0.770405	Down	0.715805	Down	0.967044	Up	0.999385	Down	0.819271	chromatin remodeling at centromere
GO:0006534	9	Up	0.770405	Up	0.999224	Up	0.747606	Up	0.999385	Down	0.234395	cysteine metabolic process
GO:0090596	262	Up	0.770405	Up	0.999224	Up	0.990761	Down	0.999385	Up	0.511513	sensory organ morphogenesis
GO:0048048	35	Up	0.770405	Up	0.999224	Up	0.930684	Up	0.999385	Up	0.325289	embryonic eye morphogenesis
GO:1904018	133	Down	0.770405	Up	0.719283	Down	0.989297	Down	0.999385	Up	0.149938	positive regulation of vasculature development
GO:0051591	102	Down	0.770405	Down	0.999224	Up	0.843998	Up	0.999385	Up	0.349819	response to cAMP
GO:1903706	321	Down	0.770405	Up	0.836948	Down	0.965655	Up	0.999385	Up	0.0183619	regulation of hemopoiesis
GO:0070202	11	Up	0.770405	Down	0.999224	Down	0.956864	Down	0.999385	Down	0.955129	regulation of establishment of protein localization to chromosome
GO:0050655	16	Up	0.770405	Up	0.999224	Up	0.917774	Down	0.999385	Up	0.175447	dermatan sulfate proteoglycan metabolic process
GO:0019318	264	Up	0.770405	Up	0.836948	Up	0.932389	Up	0.999385	Down	0.955129	hexose metabolic process
GO:0042063	237	Down	0.770405	Up	0.999224	Up	0.917924	Down	0.999385	Up	0.143466	gliogenesis
GO:0008105	20	Up	0.770405	Down	0.793926	Up	0.946774	Up	0.999385	Up	0.705204	asymmetric protein localization
GO:0030947	28	Up	0.770405	Up	0.773372	Down	0.804727	Down	0.999385	Up	0.790626	regulation of vascular endothelial growth factor receptor signaling pathway
GO:0002719	21	Down	0.770405	Up	0.836948	Up	0.933345	Up	0.999385	Up	0.625083	negative regulation of cytokine production involved in immune response
GO:0032515	16	Down	0.770405	Down	0.999224	Down	0.897976	Down	0.999385	Up	0.337237	negative regulation of phosphoprotein phosphatase activity
GO:1902358	12	Down	0.770405	Up	0.999224	Down	0.984569	Down	0.999385	Down	0.853186	sulfate transmembrane transport
GO:0000245	54	Up	0.770722	Down	0.999224	Down	0.963729	Down	0.999385	Down	0.079472	spliceosomal complex assembly
GO:0060576	12	Down	0.770722	Up	0.950217	Down	0.958134	Up	0.999385	Up	0.444675	intestinal epithelial cell development
GO:0050684	98	Up	0.770786	Up	0.999224	Down	0.755747	Down	0.999385	Down	0.714772	regulation of mRNA processing
GO:0031623	82	Down	0.771147	Up	0.999224	Up	0.838515	Down	0.999385	Up	0.00874058	receptor internalization
GO:0007219	207	Up	0.771147	Down	0.999224	Down	0.821384	Down	0.999385	Up	0.739089	Notch signaling pathway
GO:0006953	54	Down	0.771147	Up	0.999224	Up	0.696631	Up	0.999385	Up	0.0228031	acute-phase response
GO:0055017	60	Up	0.771187	Up	0.999224	Up	0.928288	Down	0.999385	Up	0.646005	cardiac muscle tissue growth
GO:0070423	36	Up	0.771187	Up	0.999143	Down	0.747606	Down	0.999385	Up	0.18609	nucleotide-binding oligomerization domain containing signaling pathway
GO:0042402	16	Up	0.771187	Up	0.950217	Down	0.984569	Up	0.999385	Down	0.626084	cellular biogenic amine catabolic process
GO:0045599	40	Up	0.771187	Up	0.836948	Down	0.932389	Up	0.999385	Down	0.750752	negative regulation of fat cell differentiation
GO:0034248	350	Up	0.771187	Down	0.999224	Up	0.991745	Down	0.999385	Down	0.915234	regulation of cellular amide metabolic process
GO:0043687	477	Up	0.771187	Down	0.999224	Up	0.810848	Down	0.999385	Up	0.0345891	post-translational protein modification
GO:0045833	80	Up	0.771187	Up	0.999224	Down	0.848098	Up	0.999385	Down	0.727797	negative regulation of lipid metabolic process
GO:0060712	15	Down	0.771187	Up	0.999224	Up	0.952376	Down	0.999385	Up	0.901209	spongiotrophoblast layer development
GO:0002700	103	Down	0.771187	Up	0.991123	Up	0.931682	Up	0.999385	Up	0.00332854	regulation of production of molecular mediator of immune response
GO:0034389	14	Down	0.771187	Up	0.957107	Up	0.938969	Up	0.999385	Down	0.545884	lipid particle organization
GO:0070304	135	Down	0.771187	Down	0.999224	Down	0.575807	Down	0.999385	Up	0.0288654	positive regulation of stress-activated protein kinase signaling cascade
GO:0006379	20	Up	0.771187	Down	0.999224	Up	0.969872	Up	0.999385	Up	0.385249	mRNA cleavage
GO:1904036	34	Down	0.771187	Up	0.999224	Down	0.917924	Up	0.999385	Up	0.486338	negative regulation of epithelial cell apoptotic process
GO:2000316	10	Down	0.771187	Up	0.868568	Up	0.902213	Up	0.999385	Up	0.317689	regulation of T-helper 17 type immune response
GO:0060252	11	Down	0.771187	Up	0.988819	Down	0.932389	Down	0.999385	Up	0.652718	positive regulation of glial cell proliferation
GO:0006891	44	Up	0.771187	Down	0.999224	Up	0.873596	Down	0.999385	Up	0.497376	intra-Golgi vesicle-mediated transport
GO:0021889	14	Up	0.771187	Up	0.952231	Up	0.990761	Down	0.999385	Up	0.357589	olfactory bulb interneuron differentiation
GO:0033522	19	Up	0.771197	Down	0.999224	Up	0.963729	Down	0.999385	Up	0.603531	histone H2A ubiquitination
GO:0042787	198	Up	0.772085	Down	0.999224	Down	0.90283	Up	0.999385	Down	0.977881	protein ubiquitination involved in ubiquitin-dependent protein catabolic process
GO:0006323	192	Down	0.772205	Down	0.957107	Down	0.96493	Down	0.999385	Up	0.779336	DNA packaging
GO:0042026	22	Down	0.772205	Up	0.999224	Down	0.958394	Up	0.999385	Up	0.315596	protein refolding
GO:0032369	26	Down	0.772637	Up	0.999224	Down	0.794747	Up	0.999385	Up	0.530832	negative regulation of lipid transport
GO:0032653	44	Down	0.772637	Up	0.999224	Down	0.990761	Up	0.999385	Up	0.0109617	regulation of interleukin-10 production
GO:0040037	13	Down	0.772637	Down	0.999224	Up	0.989915	Up	0.999385	Up	0.936254	negative regulation of fibroblast growth factor receptor signaling pathway
hsa00534	26	Down	0.772637	Up	0.999224	Up	0.906288	Down	0.999385	Up	0.13422	Glycosaminoglycan biosynthesis - heparan sulfate / heparin
GO:0030042	53	Down	0.772637	Up	0.999224	Down	0.640501	Down	0.999385	Up	0.108455	actin filament depolymerization
GO:0030214	15	Up	0.772637	Down	0.999224	Up	0.932389	Down	0.999385	Up	0.0287913	hyaluronan catabolic process
GO:0071786	11	Up	0.772637	Down	0.50341	Down	0.774404	Down	0.999385	Up	0.853186	endoplasmic reticulum tubular network organization
GO:0007628	35	Down	0.772637	Down	0.999224	Down	0.942573	Down	0.999385	Up	0.252314	adult walking behavior
GO:0090659	35	Down	0.772637	Down	0.999224	Down	0.942573	Down	0.999385	Up	0.252314	walking behavior
GO:1901565	355	Up	0.772637	Up	0.526987	Up	0.738356	Up	0.999385	Up	0.87255	organonitrogen compound catabolic process
GO:0009151	15	Up	0.772637	Up	0.999224	Up	0.689103	Up	0.999385	Down	0.603732	purine deoxyribonucleotide metabolic process
GO:0045624	18	Down	0.772637	Up	0.997811	Down	0.896908	Up	0.999385	Up	0.000622139	positive regulation of T-helper cell differentiation
GO:1901293	308	Up	0.773124	Up	0.999224	Up	0.82043	Up	0.999385	Down	0.823418	nucleoside phosphate biosynthetic process
GO:0032720	44	Down	0.773124	Up	0.328045	Down	0.941542	Down	0.999385	Up	0.12727	negative regulation of tumor necrosis factor production
GO:0003215	16	Up	0.773124	Up	0.884973	Down	0.898432	Up	0.999385	Down	0.889279	cardiac right ventricle morphogenesis
GO:0032372	12	Down	0.773124	Up	0.999224	Down	0.488724	Up	0.999385	Down	0.947234	negative regulation of sterol transport
GO:0032375	12	Down	0.773124	Up	0.999224	Down	0.488724	Up	0.999385	Down	0.947234	negative regulation of cholesterol transport
GO:2000114	19	Down	0.773124	Down	0.930315	Down	0.554761	Down	0.999385	Up	0.518388	regulation of establishment of cell polarity
GO:0051602	44	Down	0.773124	Up	0.999224	Up	0.616861	Up	0.999385	Up	0.344603	response to electrical stimulus
GO:0050770	160	Down	0.773124	Down	0.999224	Down	0.936651	Down	0.999385	Up	0.0529182	regulation of axonogenesis
hsa04520	73	Down	0.773124	Down	0.999224	Down	0.554761	Down	0.999385	Up	0.0414072	Adherens junction
GO:0045687	32	Down	0.773124	Up	0.999224	Up	0.946774	Down	0.999385	Up	0.498684	positive regulation of glial cell differentiation
GO:0045740	87	Up	0.773124	Up	0.999224	Up	0.941542	Down	0.999385	Up	0.351269	positive regulation of DNA replication
GO:0045745	24	Down	0.773471	Up	0.998291	Up	0.740274	Down	0.999385	Up	0.753442	positive regulation of G-protein coupled receptor protein signaling pathway
GO:0045652	28	Up	0.773752	Up	0.999224	Up	0.96493	Up	0.999385	Down	0.308003	regulation of megakaryocyte differentiation
GO:0006094	83	Up	0.774295	Up	0.909296	Up	0.804727	Up	0.999385	Down	0.536466	gluconeogenesis
GO:0019673	9	Up	0.774471	Up	0.999224	Up	0.933569	Down	0.999385	Down	0.383683	GDP-mannose metabolic process
GO:0010882	23	Up	0.774471	Up	0.999224	Up	0.930684	Up	0.999385	Up	0.622978	regulation of cardiac muscle contraction by calcium ion signaling
GO:0046479	12	Up	0.774471	Up	0.987142	Down	0.88428	Up	0.999385	Up	0.090374	glycosphingolipid catabolic process
GO:0075733	34	Up	0.774471	Down	0.999224	Down	0.947801	Up	0.999385	Up	0.604037	intracellular transport of virus
GO:1902583	34	Up	0.774471	Down	0.999224	Down	0.947801	Up	0.999385	Up	0.604037	multi-organism intracellular transport
GO:0010737	24	Down	0.775154	Up	0.999347	Down	0.984569	Down	0.999385	Up	0.812005	protein kinase A signaling
GO:0035307	46	Down	0.775154	Down	0.950217	Down	0.958134	Up	0.999385	Up	0.204159	positive regulation of protein dephosphorylation
GO:0002922	17	Down	0.775166	Down	0.999224	Up	0.958134	Down	0.999385	Up	0.0880245	positive regulation of humoral immune response
GO:0007611	232	Down	0.776209	Down	0.999224	Down	0.999897	Down	0.999385	Up	0.356406	learning or memory
GO:0060216	24	Up	0.776998	Up	0.999224	Down	0.675586	Down	0.999385	Up	0.54933	definitive hemopoiesis
GO:0007030	92	Up	0.776998	Down	0.991123	Up	0.898432	Down	0.999385	Up	0.481583	Golgi organization
GO:0009913	183	Down	0.776998	Down	0.999224	Up	0.994441	Up	0.999385	Up	0.047845	epidermal cell differentiation
GO:0043455	12	Up	0.776998	Up	0.950024	Up	0.902213	Up	0.999385	Up	0.084397	regulation of secondary metabolic process
GO:0072216	14	Down	0.777391	Up	0.999224	Up	0.870079	Down	0.999385	Down	0.566815	positive regulation of metanephros development
GO:0032613	47	Down	0.777585	Up	0.999224	Down	0.970973	Up	0.999385	Up	0.0105022	interleukin-10 production
GO:0042345	48	Down	0.777585	Down	0.999224	Down	0.675586	Down	0.999385	Up	0.0621241	regulation of NF-kappaB import into nucleus
GO:0042348	48	Down	0.777585	Down	0.999224	Down	0.675586	Down	0.999385	Up	0.0621241	NF-kappaB import into nucleus
GO:0060713	24	Down	0.777585	Up	0.999224	Down	0.751012	Up	0.999385	Up	0.447378	labyrinthine layer morphogenesis
GO:0042359	19	Down	0.777618	Up	0.443426	Up	0.971836	Down	0.999385	Up	0.388467	vitamin D metabolic process
GO:0030574	78	Down	0.777618	Up	0.92648	Up	0.565717	Up	0.999385	Up	1.02225e-05	collagen catabolic process
GO:0002440	157	Down	0.777618	Up	0.965134	Up	0.941542	Up	0.999385	Up	0.00272979	production of molecular mediator of immune response
GO:0036376	11	Down	0.777618	Up	0.999224	Down	0.936651	Up	0.999385	Down	0.518867	sodium ion export from cell
GO:2001021	51	Up	0.777618	Up	0.999224	Down	0.990761	Down	0.999385	Up	0.81477	negative regulation of response to DNA damage stimulus
GO:0032816	20	Down	0.777618	Down	0.999224	Down	0.872217	Up	0.999385	Up	0.74874	positive regulation of natural killer cell activation
GO:0015802	13	Down	0.778094	Down	0.999224	Down	0.898432	Down	0.999385	Up	0.00572093	basic amino acid transport
GO:0071636	16	Down	0.778094	Up	0.999224	Down	0.984172	Up	0.999385	Up	0.0220792	positive regulation of transforming growth factor beta production
GO:0009165	303	Up	0.778094	Up	0.999224	Up	0.837423	Up	0.999385	Down	0.841955	nucleotide biosynthetic process
GO:0002710	15	Down	0.778094	Up	0.770259	Down	0.958134	Up	0.999385	Up	0.246141	negative regulation of T cell mediated immunity
GO:0033119	25	Up	0.778167	Up	0.999224	Up	0.990761	Down	0.999385	Down	0.404417	negative regulation of RNA splicing
GO:1901342	231	Down	0.778167	Up	0.991123	Down	0.913018	Down	0.999385	Up	0.103102	regulation of vasculature development
GO:0008088	40	Down	0.778167	Down	0.987747	Down	0.863339	Down	0.999385	Up	0.100282	axo-dendritic transport
GO:0010819	11	Down	0.778167	Up	0.999224	Up	0.976671	Up	0.999385	Up	0.24374	regulation of T cell chemotaxis
GO:0035456	22	Down	0.778167	Up	0.999224	Down	0.747606	Down	0.999385	Up	0.915884	response to interferon-beta
GO:1903305	98	Down	0.778167	Up	0.999224	Down	0.873596	Up	0.999385	Up	0.00703312	regulation of regulated secretory pathway
GO:0071804	176	Down	0.778167	Down	0.999224	Up	0.809191	Up	0.999385	Up	0.821281	cellular potassium ion transport
GO:0071805	176	Down	0.778167	Down	0.999224	Up	0.809191	Up	0.999385	Up	0.821281	potassium ion transmembrane transport
GO:0006898	283	Down	0.778167	Up	0.999224	Up	0.900369	Up	0.999385	Up	2.01343e-05	receptor-mediated endocytosis
GO:0032692	18	Down	0.778782	Up	0.997811	Down	0.616861	Down	0.999385	Up	0.145296	negative regulation of interleukin-1 production
GO:0034116	10	Down	0.77904	Up	0.999224	Down	0.932389	Down	0.999385	Up	0.418005	positive regulation of heterotypic cell-cell adhesion
GO:0030834	50	Down	0.781833	Down	0.999224	Down	0.653103	Down	0.999385	Up	0.131824	regulation of actin filament depolymerization
GO:0051297	102	Up	0.78188	Down	0.984646	Down	0.847723	Down	0.999385	Up	0.988407	centrosome organization
GO:1903019	13	Up	0.78188	Up	0.999224	Down	0.932389	Up	0.999385	Up	0.878687	negative regulation of glycoprotein metabolic process
GO:0018212	333	Down	0.78188	Up	0.999224	Down	0.902213	Down	0.999385	Up	0.115292	peptidyl-tyrosine modification
GO:0042501	26	Down	0.78188	Down	0.975362	Down	0.90878	Down	0.999385	Down	0.893796	serine phosphorylation of STAT protein
GO:0045666	304	Down	0.782393	Up	0.999224	Down	0.96765	Down	0.999385	Up	0.0810081	positive regulation of neuron differentiation
GO:0010453	28	Down	0.782506	Up	0.997245	Up	0.804727	Down	0.999385	Up	0.622978	regulation of cell fate commitment
GO:0035518	12	Up	0.782506	Down	0.999224	Down	0.933757	Down	0.999385	Down	0.852368	histone H2A monoubiquitination
GO:1904353	22	Up	0.782506	Up	0.999224	Up	0.938969	Up	0.999385	Up	0.850723	regulation of telomere capping
GO:0006813	212	Down	0.782506	Down	0.999224	Up	0.87775	Up	0.999385	Up	0.821134	potassium ion transport
GO:0034122	22	Down	0.783435	Down	0.774616	Down	0.917924	Up	0.999385	Up	0.137737	negative regulation of toll-like receptor signaling pathway
GO:2000403	26	Down	0.783595	Up	0.999224	Down	0.866607	Up	0.999385	Up	0.0207076	positive regulation of lymphocyte migration
GO:0009110	23	Up	0.78391	Down	0.999224	Down	0.943225	Up	0.999385	Up	0.345578	vitamin biosynthetic process
GO:1901654	174	Down	0.785144	Up	0.993075	Up	0.9495	Down	0.999385	Up	0.265492	response to ketone
GO:0046473	32	Up	0.785144	Up	0.770259	Down	0.932389	Down	0.999385	Down	0.708368	phosphatidic acid metabolic process
GO:0060601	12	Up	0.788565	Up	0.999224	Down	0.928497	Up	0.999385	Down	0.926299	lateral sprouting from an epithelium
GO:0070670	32	Down	0.788565	Up	0.999224	Up	0.952087	Up	0.999385	Up	0.647396	response to interleukin-4
GO:0000469	15	Down	0.788599	Down	0.957107	Up	0.675586	Down	0.999385	Down	0.528505	cleavage involved in rRNA processing
hsa04630	155	Down	0.788599	Up	0.999224	Down	0.703222	Up	0.999385	Up	0.28098	Jak-STAT signaling pathway
GO:0007141	19	Down	0.788599	Down	0.991123	Down	0.992279	Up	0.999385	Down	0.755848	male meiosis I
GO:0051531	17	Down	0.788599	Down	0.999224	Up	0.992696	Down	0.999385	Up	0.839627	NFAT protein import into nucleus
GO:0009310	17	Up	0.788599	Up	0.950143	Down	0.973036	Up	0.999385	Down	0.778311	amine catabolic process
GO:0010951	238	Down	0.788599	Up	0.999224	Up	0.990655	Up	0.999385	Up	0.0526145	negative regulation of endopeptidase activity
hsa04974	81	Down	0.788599	Down	0.999224	Up	0.873596	Up	0.999385	Up	0.0326973	Protein digestion and absorption
GO:1901797	27	Up	0.788599	Up	0.999224	Down	0.932389	Down	0.999385	Up	0.466454	negative regulation of signal transduction by p53 class mediator
GO:0051262	136	Up	0.788599	Up	0.999224	Up	0.867645	Up	0.999385	Down	0.710966	protein tetramerization
GO:0051261	100	Down	0.788599	Down	0.999224	Down	0.938033	Down	0.999385	Up	0.0196914	protein depolymerization
GO:0034377	21	Up	0.788599	Up	0.999224	Down	0.640501	Down	0.999385	Down	0.0990737	plasma lipoprotein particle assembly
GO:0048538	53	Up	0.788744	Down	0.999224	Down	0.88428	Up	0.999385	Up	0.343296	thymus development
GO:0003181	18	Up	0.788744	Down	0.968515	Down	0.866607	Down	0.999385	Down	0.865443	atrioventricular valve morphogenesis
GO:1903902	104	Up	0.788744	Down	0.895203	Down	0.999305	Up	0.999385	Down	0.436627	positive regulation of viral life cycle
GO:0003208	62	Up	0.788744	Up	0.997245	Down	0.819088	Down	0.999385	Up	0.976067	cardiac ventricle morphogenesis
GO:0035065	51	Up	0.788744	Up	0.999224	Down	0.737365	Down	0.999385	Down	0.884251	regulation of histone acetylation
GO:0022408	141	Down	0.788744	Up	0.999224	Down	0.764436	Down	0.999385	Up	0.0213231	negative regulation of cell-cell adhesion
GO:0003161	14	Down	0.788744	Down	0.999224	Up	0.804727	Down	0.999385	Up	0.761219	cardiac conduction system development
GO:0048871	337	Down	0.788744	Up	0.999224	Down	0.938033	Up	0.999385	Up	0.227289	multicellular organismal homeostasis
GO:0006188	10	Up	0.788744	Down	0.999224	Up	0.804727	Up	0.999385	Up	0.746641	IMP biosynthetic process
GO:1902275	148	Up	0.788744	Up	0.999224	Down	0.747606	Down	0.999385	Up	0.973272	regulation of chromatin organization
GO:0002517	14	Down	0.788744	Down	0.999224	Down	0.693319	Up	0.999977	Up	0.00378446	T cell tolerance induction
GO:0009820	11	Down	0.788744	Up	0.793421	Up	0.488724	Up	0.999385	Up	0.982913	alkaloid metabolic process
GO:0046185	13	Up	0.788744	Down	0.999224	Up	0.916902	Down	0.999385	Down	0.19513	aldehyde catabolic process
GO:0048015	204	Down	0.788744	Down	0.999224	Down	0.873596	Down	0.999385	Up	0.296416	phosphatidylinositol-mediated signaling
GO:0002562	53	Up	0.788744	Up	0.999224	Up	0.936651	Up	0.999385	Up	0.655356	somatic diversification of immune receptors via germline recombination within a single locus
GO:0016444	53	Up	0.788744	Up	0.999224	Up	0.936651	Up	0.999385	Up	0.655356	somatic cell DNA recombination
GO:0000086	190	Up	0.788744	Down	0.999224	Down	0.930684	Down	0.999385	Up	0.196074	G2/M transition of mitotic cell cycle
GO:0019048	66	Up	0.788744	Down	0.950217	Down	0.860666	Up	0.999385	Up	0.0768724	modulation by virus of host morphology or physiology
GO:0051583	11	Down	0.788744	Up	0.957107	Up	0.738356	Up	0.999385	Up	0.961058	dopamine uptake involved in synaptic transmission
GO:0051934	11	Down	0.788744	Up	0.957107	Up	0.738356	Up	0.999385	Up	0.961058	catecholamine uptake involved in synaptic transmission
GO:0090493	11	Down	0.788744	Up	0.957107	Up	0.738356	Up	0.999385	Up	0.961058	catecholamine uptake
GO:0090494	11	Down	0.788744	Up	0.957107	Up	0.738356	Up	0.999385	Up	0.961058	dopamine uptake
GO:0002821	74	Down	0.789253	Up	0.999224	Down	0.866607	Up	0.999385	Up	0.000897983	positive regulation of adaptive immune response
GO:0042517	32	Down	0.789523	Up	0.999224	Down	0.851459	Up	0.999385	Up	0.520634	positive regulation of tyrosine phosphorylation of Stat3 protein
GO:0019229	67	Down	0.790793	Up	0.999224	Up	0.898432	Down	0.999385	Up	0.655854	regulation of vasoconstriction
GO:0046520	9	Down	0.791195	Up	0.999224	Down	0.96592	Down	0.999385	Up	0.853186	sphingoid biosynthetic process
GO:0031100	82	Down	0.791195	Up	0.957107	Down	0.873128	Down	0.999385	Up	0.487265	organ regeneration
GO:0045830	16	Up	0.792179	Up	0.942886	Up	0.808104	Up	0.999385	Up	0.899154	positive regulation of isotype switching
GO:0045911	18	Up	0.792179	Up	0.950143	Up	0.828093	Up	0.999385	Up	0.845695	positive regulation of DNA recombination
GO:0035358	12	Up	0.792259	Up	0.950143	Up	0.994441	Down	0.999385	Down	0.200673	regulation of peroxisome proliferator activated receptor signaling pathway
GO:0061387	103	Down	0.792259	Up	0.999224	Down	0.991297	Down	0.999385	Up	0.0462188	regulation of extent of cell growth
GO:0032873	41	Down	0.792259	Down	0.957107	Down	0.554761	Down	0.999385	Up	0.125327	negative regulation of stress-activated MAPK cascade
GO:0070303	41	Down	0.792259	Down	0.957107	Down	0.554761	Down	0.999385	Up	0.125327	negative regulation of stress-activated protein kinase signaling cascade
GO:0045628	11	Down	0.792259	Up	0.999224	Down	0.960898	Down	0.999385	Up	0.00154468	regulation of T-helper 2 cell differentiation
GO:0002824	70	Down	0.792993	Up	0.999224	Down	0.843998	Up	0.999385	Up	0.000748431	positive regulation of adaptive immune response based on somatic recombination of immune receptors built from immunoglobulin superfamily domains
GO:0045618	13	Down	0.792993	Up	0.999224	Up	0.854868	Up	0.999385	Up	0.697423	positive regulation of keratinocyte differentiation
GO:0045022	37	Up	0.793043	Down	0.957107	Down	0.936651	Up	0.999385	Up	0.0712019	early endosome to late endosome transport
GO:0010766	12	Up	0.793494	Up	0.793926	Up	0.795088	Up	0.999385	Down	0.929135	negative regulation of sodium ion transport
GO:0034612	279	Down	0.794222	Down	0.999224	Down	0.740331	Up	0.999385	Up	0.0526145	response to tumor necrosis factor
GO:0071436	13	Down	0.794222	Up	0.999224	Up	0.990761	Up	0.999385	Down	0.766575	sodium ion export
GO:0042509	64	Down	0.796227	Up	0.991123	Down	0.936651	Up	0.999385	Up	0.196817	regulation of tyrosine phosphorylation of STAT protein
GO:1903018	40	Up	0.796227	Down	0.999224	Down	0.967034	Up	0.999385	Up	0.861392	regulation of glycoprotein metabolic process
GO:0021533	24	Up	0.796227	Down	0.952231	Down	0.75409	Up	0.999385	Up	0.918702	cell differentiation in hindbrain
GO:0090399	12	Up	0.796227	Up	0.999224	Up	0.804727	Down	0.999385	Up	0.720044	replicative senescence
GO:0051048	199	Down	0.796227	Up	0.999224	Up	0.954847	Up	0.999385	Up	0.487599	negative regulation of secretion
GO:0071108	22	Down	0.796227	Down	0.999224	Down	0.990761	Down	0.999385	Down	0.704145	protein K48-linked deubiquitination
GO:0035988	15	Down	0.796227	Down	0.999224	Up	0.994441	Down	0.999385	Up	0.0209041	chondrocyte proliferation
GO:0010883	40	Up	0.796227	Up	0.868568	Down	0.554761	Up	0.999385	Down	0.955821	regulation of lipid storage
GO:0021984	14	Down	0.796227	Down	0.840256	Up	0.974688	Down	0.999385	Up	0.979406	adenohypophysis development
GO:0060079	57	Down	0.796227	Down	0.965134	Down	0.673698	Down	0.999385	Up	0.926299	excitatory postsynaptic potential
GO:0061737	6	Down	0.796227	Down	0.999224	Down	0.618883	Up	0.999385	Up	0.709674	leukotriene signaling pathway
GO:0032635	108	Down	0.796227	Up	0.950217	Down	0.849348	Up	0.999385	Up	5.46822e-05	interleukin-6 production
GO:1903556	46	Down	0.796227	Up	0.364826	Down	0.96765	Down	0.999385	Up	0.130824	negative regulation of tumor necrosis factor superfamily cytokine production
GO:0090303	48	Down	0.796227	Up	0.999224	Down	0.984172	Down	0.999385	Up	0.000410163	positive regulation of wound healing
GO:0030522	300	Up	0.796227	Up	0.999224	Down	0.949758	Up	0.999385	Up	0.355549	intracellular receptor signaling pathway
GO:0034616	14	Up	0.796227	Up	0.987747	Down	0.82043	Up	0.999385	Up	0.853186	response to laminar fluid shear stress
GO:0034433	13	Up	0.796227	Up	0.939576	Down	0.810848	Up	0.999385	Down	0.311984	steroid esterification
GO:0034434	13	Up	0.796227	Up	0.939576	Down	0.810848	Up	0.999385	Down	0.311984	sterol esterification
GO:0034435	13	Up	0.796227	Up	0.939576	Down	0.810848	Up	0.999385	Down	0.311984	cholesterol esterification
GO:1903513	57	Up	0.796227	Up	0.939576	Up	0.724702	Up	0.999385	Up	0.499963	endoplasmic reticulum to cytosol transport
GO:2000178	24	Down	0.796227	Up	0.999224	Down	0.967044	Up	0.999385	Up	0.396761	negative regulation of neural precursor cell proliferation
GO:0010755	10	Down	0.796227	Up	0.908242	Up	0.640501	Up	0.999385	Up	0.00449436	regulation of plasminogen activation
GO:1903427	16	Down	0.796227	Up	0.997245	Up	0.82043	Up	0.999385	Up	0.209434	negative regulation of reactive oxygen species biosynthetic process
GO:0001890	152	Up	0.796227	Up	0.999224	Down	0.765212	Up	0.999385	Up	0.437676	placenta development
GO:0007320	13	Down	0.796321	Down	0.999224	Up	0.762891	Up	0.999385	Down	0.954666	insemination
GO:0051055	44	Up	0.796321	Up	0.997811	Down	0.790163	Up	0.999385	Down	0.888909	negative regulation of lipid biosynthetic process
GO:0016042	287	Up	0.796437	Up	0.770259	Up	0.917774	Up	0.999385	Down	0.688727	lipid catabolic process
GO:0046324	60	Up	0.796544	Down	0.999224	Up	0.917924	Up	0.999385	Up	0.571053	regulation of glucose import
GO:0031440	28	Up	0.796544	Down	0.997245	Down	0.640501	Down	0.999385	Up	0.911097	regulation of mRNA 3'-end processing
GO:0048017	207	Down	0.796575	Down	0.999224	Down	0.873596	Down	0.999385	Up	0.282325	inositol lipid-mediated signaling
GO:0055026	20	Down	0.797655	Up	0.999224	Up	0.94147	Down	0.999385	Up	0.546796	negative regulation of cardiac muscle tissue development
GO:0019321	13	Up	0.79769	Up	0.226878	Up	0.821384	Up	0.999385	Down	0.746743	pentose metabolic process
GO:0032331	19	Up	0.797958	Up	0.950217	Up	0.810848	Down	0.999385	Up	0.642641	negative regulation of chondrocyte differentiation
GO:0052548	373	Down	0.798882	Up	0.999224	Down	0.941542	Up	0.999385	Up	0.149183	regulation of endopeptidase activity
GO:0043392	47	Up	0.798882	Up	0.999224	Down	0.810848	Down	0.999385	Up	0.249283	negative regulation of DNA binding
GO:0032781	39	Up	0.79923	Down	0.867718	Down	0.967034	Up	0.999385	Down	0.982108	positive regulation of ATPase activity
GO:0032757	45	Down	0.79964	Up	0.999224	Down	0.969872	Up	0.999385	Up	0.00483223	positive regulation of interleukin-8 production
GO:0042340	12	Up	0.799766	Up	0.999224	Down	0.990938	Up	0.999385	Up	1.44069e-09	keratan sulfate catabolic process
GO:0002758	283	Down	0.800656	Down	0.999224	Down	0.810848	Down	0.999385	Up	8.72045e-05	innate immune response-activating signal transduction
GO:0035024	15	Up	0.801298	Down	0.999224	Down	0.766833	Down	0.999385	Up	0.768658	negative regulation of Rho protein signal transduction
hsa05215	89	Up	0.802032	Up	0.999224	Down	0.693319	Down	0.999385	Up	0.030674	Prostate cancer
GO:1902476	90	Down	0.80312	Up	0.999224	Down	0.976088	Down	0.999385	Up	0.649008	chloride transmembrane transport
GO:0035357	18	Up	0.80312	Up	0.952231	Down	0.933488	Down	0.999385	Down	0.23405	peroxisome proliferator activated receptor signaling pathway
GO:0060334	24	Up	0.80312	Up	0.999224	Down	0.609559	Down	0.999385	Up	0.766278	regulation of interferon-gamma-mediated signaling pathway
GO:1903524	91	Down	0.80312	Up	0.999224	Up	0.799874	Up	0.999385	Up	0.753316	positive regulation of blood circulation
GO:0003376	12	Down	0.80312	Up	0.999224	Down	0.810848	Up	0.999385	Up	0.926299	sphingosine-1-phosphate signaling pathway
GO:0050851	203	Down	0.80312	Up	0.999224	Down	0.554761	Down	0.999385	Up	2.93518e-05	antigen receptor-mediated signaling pathway
GO:0002708	69	Down	0.80312	Up	0.999224	Down	0.917924	Up	0.999385	Up	0.00534851	positive regulation of lymphocyte mediated immunity
GO:0070302	194	Down	0.80312	Down	0.946719	Down	0.554761	Down	0.999385	Up	0.00928691	regulation of stress-activated protein kinase signaling cascade
GO:0031116	19	Up	0.803173	Down	0.999224	Up	0.932389	Down	0.999385	Down	0.979799	positive regulation of microtubule polymerization
GO:0032874	134	Down	0.803173	Down	0.999224	Down	0.606217	Down	0.999385	Up	0.0385336	positive regulation of stress-activated MAPK cascade
GO:0097352	22	Up	0.805221	Down	0.999224	Down	0.917924	Up	0.999385	Down	0.881046	autophagosome maturation
GO:0010633	53	Down	0.805221	Down	0.999224	Down	0.917924	Down	0.999385	Up	0.869032	negative regulation of epithelial cell migration
GO:1904294	14	Up	0.805221	Up	0.999224	Down	0.619867	Down	0.999385	Down	0.943567	positive regulation of ERAD pathway
GO:0071806	51	Up	0.805221	Up	0.999224	Up	0.795088	Down	0.999385	Down	0.0765546	protein transmembrane transport
GO:0051988	11	Down	0.805221	Down	0.999224	Up	0.952376	Down	0.999385	Up	0.0823262	regulation of attachment of spindle microtubules to kinetochore
GO:0006814	204	Down	0.805221	Up	0.987747	Down	0.936651	Down	0.999385	Up	0.829597	sodium ion transport
GO:0090195	12	Down	0.805221	Up	0.999224	Up	0.837423	Up	0.999385	Up	0.70872	chemokine secretion
GO:0015698	130	Down	0.805221	Up	0.997245	Up	0.96765	Down	0.999385	Up	0.575188	inorganic anion transport
GO:1902713	11	Down	0.805221	Up	0.999224	Down	0.905256	Up	0.999385	Up	0.0737813	regulation of interferon-gamma secretion
GO:0071356	258	Down	0.805221	Up	0.999224	Down	0.636505	Up	0.999385	Up	0.06888	cellular response to tumor necrosis factor
GO:0030225	36	Down	0.805221	Up	0.999224	Down	0.941542	Up	0.999385	Up	0.0386864	macrophage differentiation
GO:0006654	31	Up	0.805221	Up	0.790429	Down	0.94163	Down	0.999385	Down	0.57802	phosphatidic acid biosynthetic process
GO:0006582	19	Down	0.805221	Up	0.999224	Up	0.942573	Up	0.999385	Up	0.125857	melanin metabolic process
GO:0007253	12	Down	0.805221	Down	0.999224	Down	0.696631	Down	0.999385	Up	0.973272	cytoplasmic sequestering of NF-kappaB
GO:0001967	16	Up	0.805503	Up	0.999224	Down	0.810848	Up	0.999385	Down	0.441113	suckling behavior
GO:0034145	10	Down	0.806108	Down	0.999224	Up	0.858695	Up	0.999385	Up	0.565178	positive regulation of toll-like receptor 4 signaling pathway
GO:0061008	144	Up	0.807112	Up	0.952231	Down	0.984313	Up	0.999385	Up	0.919916	hepaticobiliary system development
GO:0070293	16	Down	0.807112	Up	0.999224	Down	0.941542	Down	0.999385	Down	0.698371	renal absorption
GO:0046364	93	Up	0.80779	Up	0.770259	Up	0.748694	Up	0.999385	Down	0.655791	monosaccharide biosynthetic process
GO:0097576	23	Up	0.80779	Down	0.999224	Down	0.849348	Up	0.999385	Down	0.926644	vacuole fusion
GO:0016556	14	Up	0.810852	Up	0.999224	Down	0.987143	Down	0.999385	Down	0.851867	mRNA modification
GO:0061314	10	Up	0.810852	Down	0.999224	Down	0.902213	Down	0.999385	Up	0.841974	Notch signaling involved in heart development
GO:0016338	24	Down	0.810852	Up	0.999224	Down	0.796395	Down	0.999385	Up	0.74027	calcium-independent cell-cell adhesion via plasma membrane cell-adhesion molecules
GO:0018958	98	Down	0.81233	Up	0.999224	Up	0.640501	Up	0.999385	Up	0.359102	phenol-containing compound metabolic process
GO:0072337	24	Down	0.812919	Up	0.790429	Up	0.967044	Up	0.999385	Down	0.683354	modified amino acid transport
GO:0090114	65	Up	0.812919	Up	0.999224	Up	0.575807	Down	0.999385	Up	0.307168	COPII-coated vesicle budding
GO:0016045	19	Down	0.813008	Up	0.999224	Up	0.866607	Up	0.999385	Up	0.00213807	detection of bacterium
GO:0001825	35	Up	0.814158	Up	0.999224	Up	0.986869	Down	0.999385	Down	0.948523	blastocyst formation
GO:0032088	68	Down	0.814158	Up	0.952231	Down	0.898432	Down	0.999385	Up	0.713527	negative regulation of NF-kappaB transcription factor activity
GO:0010560	17	Up	0.814158	Down	0.999224	Up	0.851459	Up	0.999385	Up	0.786614	positive regulation of glycoprotein biosynthetic process
GO:0072170	24	Down	0.814158	Up	0.999224	Up	0.992279	Down	0.999385	Down	0.969754	metanephric tubule development
GO:0060563	80	Up	0.814158	Down	0.999224	Down	0.88428	Up	0.999385	Up	0.74874	neuroepithelial cell differentiation
GO:0032609	107	Down	0.814158	Up	0.982582	Down	0.932389	Up	0.999385	Up	1.66159e-05	interferon-gamma production
GO:0030433	69	Up	0.814158	Up	0.999224	Up	0.984569	Up	0.999385	Up	0.576378	ER-associated ubiquitin-dependent protein catabolic process
hsa04620	102	Down	0.814158	Down	0.999224	Down	0.793596	Up	0.999385	Up	0.000185317	Toll-like receptor signaling pathway
GO:0002831	234	Down	0.814158	Up	0.999224	Down	0.917924	Down	0.999385	Up	0.0323776	regulation of response to biotic stimulus
GO:0006312	41	Up	0.814158	Down	0.770259	Down	0.990761	Down	0.999385	Down	0.232294	mitotic recombination
GO:0045023	11	Down	0.814158	Down	0.957107	Down	0.90878	Down	0.999385	Up	0.664758	G0 to G1 transition
GO:0032660	23	Down	0.814701	Up	0.999224	Down	0.917924	Up	0.999385	Up	0.00192068	regulation of interleukin-17 production
GO:0048199	74	Up	0.815364	Down	0.999224	Up	0.554761	Down	0.999385	Up	0.143525	vesicle targeting, to, from or within Golgi
GO:0060391	12	Up	0.815371	Down	0.999224	Down	0.987143	Down	0.999385	Up	0.275576	positive regulation of SMAD protein import into nucleus
GO:0035265	142	Up	0.815965	Up	0.999224	Down	0.970973	Down	0.999385	Up	0.2594	organ growth
GO:0035306	47	Down	0.815965	Down	0.950217	Down	0.941542	Up	0.999385	Up	0.254978	positive regulation of dephosphorylation
GO:0060078	69	Down	0.815965	Down	0.999224	Down	0.697264	Down	0.999385	Up	0.870843	regulation of postsynaptic membrane potential
GO:0046426	44	Up	0.815965	Up	0.950217	Down	0.981532	Up	0.999385	Up	0.714557	negative regulation of JAK-STAT cascade
GO:1904893	44	Up	0.815965	Up	0.950217	Down	0.981532	Up	0.999385	Up	0.714557	negative regulation of STAT cascade
GO:0071378	32	Down	0.815999	Up	0.999224	Down	0.952376	Down	0.999385	Up	0.713436	cellular response to growth hormone stimulus
GO:0032370	51	Down	0.816014	Down	0.999224	Down	0.967044	Up	0.999385	Up	0.811685	positive regulation of lipid transport
GO:0006506	32	Up	0.816284	Down	0.770259	Up	0.984172	Up	0.999385	Up	0.952004	GPI anchor biosynthetic process
GO:0030206	25	Down	0.816416	Down	0.999224	Up	0.908538	Up	0.999385	Up	0.0184224	chondroitin sulfate biosynthetic process
GO:0010623	40	Down	0.816914	Up	0.999224	Down	0.83374	Down	0.999385	Up	0.513588	developmental programmed cell death
GO:0010574	31	Down	0.816914	Up	0.908397	Up	0.952376	Down	0.999385	Up	0.00205547	regulation of vascular endothelial growth factor production
GO:0046173	39	Down	0.816914	Up	0.999224	Up	0.867645	Down	0.999385	Up	0.221428	polyol biosynthetic process
GO:0036342	19	Up	0.817611	Up	0.999224	Down	0.696631	Down	0.999385	Up	0.652226	post-anal tail morphogenesis
[truncated: 3,803 more rows]
